# Supplementary material for: Prioritisation of Candidate Genes Underpinning COVID-19 Host Genetic Traits Based on High-Resolution 3D Chromosomal Topology
Source: Front Genet. 2021 Oct 25;12:745672. doi: 10.3389/fgene.2021.745672 (PMC8573080; doi:10.3389/fgene.2021.745672)
Supplement: Supplementary file 1 [file Table2.XLSX]

## Sheet: Sheet1
GWAS	COGS>0.3	p<10e-8 nearest exon (coding vars)	Overlap (coding vars)	COGS>0.3 only	p<10e-8 nearest exon only (coding vars)
A2	130	22 (11)	5 (4)	125	17 (7)
B1	36	10 (3)	1 (1)	35	9 (2)
B2	125	24 (13)	7 (5)	118	17 (8)
C2	37	30 (15)	7 (5)	30	23 (10)
Total unique	251	45 (23)	11 (8)	240	34 (15)
