# Supplementary material for: Prioritisation of Candidate Genes Underpinning COVID-19 Host Genetic Traits Based on High-Resolution 3D Chromosomal Topology
Source: Front Genet. 2021 Oct 25;12:745672. doi: 10.3389/fgene.2021.745672 (PMC8573080; doi:10.3389/fgene.2021.745672)
Supplement: Supplementary file 3 [file Table6.XLSX]

## Sheet: A. KEGG
KEGG ID	Name	p. value	p. adjust	Entrez gene ID	Gene
hsa04621	NOD-like receptor signaling pathway	2.4e-05	0.00370007	3455/7297/3454/4940/7531/4938/7099/79792/7295	IFNAR2/TYK2/IFNAR1/OAS3/YWHAE/OAS1/TLR4/GSDMD/TXN
hsa05164	Influenza A	9.68e-05	0.00745202	3455/7297/3454/4940/8795/8797/4938/7099	IFNAR2/TYK2/IFNAR1/OAS3/TNFRSF10B/TNFRSF10A/OAS1/TLR4
hsa04217	Necroptosis	0.000380174	0.0195156	3455/7297/3454/8795/8797/7099/2512	IFNAR2/TYK2/IFNAR1/TNFRSF10B/TNFRSF10A/TLR4/FTL
hsa04650	Natural killer cell mediated cytotoxicity	0.000826342	0.0318142	3455/3454/5533/8795/8797/10451	IFNAR2/IFNAR1/PPP3CC/TNFRSF10B/TNFRSF10A/VAV3
hsa05162	Measles	0.00112583	0.0346755	3455/7297/3454/4940/4938/7099	IFNAR2/TYK2/IFNAR1/OAS3/OAS1/TLR4

## Sheet: B. GSEA Hallmark sets
Name: Name of gene set Size: Number of genes in the gene set after filtering out those genes not in the expression dataset ES: Enrichment score for the gene set (the degree to which this gene set is overrepresented at the top of the ranked list of genes) NES: Normalised enrichment score (the enrichment score for the gene set after it has been normalized across analyzed gene sets) NOM p-val: Nomin…
Name	Size	ES	NES	NOM p-val	FDR q-val	FWER p-val	Rank at max	Leading edge
HALLMARK_IL6_JAK_STAT3_SIGNALING	81	0.788828	1.28381	0.017	0.568002	0.442	6527	tags=33%, list=12%, signal=38%
HALLMARK_PROTEIN_SECRETION	88	0.764248	1.23517	0.025	0.595004	0.73	7486	tags=40%, list=14%, signal=46%
HALLMARK_INFLAMMATORY_RESPONSE	196	0.750037	1.21636	0.006	0.531004	0.82	7400	tags=37%, list=14%, signal=43%
HALLMARK_ANDROGEN_RESPONSE	97	0.748193	1.20216	0.048	0.495004	0.874	9044	tags=55%, list=17%, signal=65%
HALLMARK_IL2_STAT5_SIGNALING	194	0.740096	1.19575	0.011	0.436803	0.906	9452	tags=54%, list=17%, signal=65%
HALLMARK_REACTIVE_OXYGEN_SPECIES_PATHWAY	47	0.741135	1.18919	0.138	0.402503	0.924	9420	tags=47%, list=17%, signal=57%
HALLMARK_TNFA_SIGNALING_VIA_NFKB	199	0.733417	1.18445	0.018	0.370574	0.94	9434	tags=57%, list=17%, signal=69%
HALLMARK_INTERFERON_GAMMA_RESPONSE	200	0.73124	1.18274	0.02	0.333002	0.945	10338	tags=48%, list=19%, signal=58%
HALLMARK_TGF_BETA_SIGNALING	53	0.721285	1.15447	0.139	0.446779	0.985	8486	tags=38%, list=16%, signal=45%
HALLMARK_ALLOGRAFT_REJECTION	191	0.710885	1.15104	0.042	0.426901	0.988	11419	tags=47%, list=21%, signal=59%
HALLMARK_ADIPOGENESIS	196	0.705201	1.14607	0.038	0.417274	0.994	10132	tags=44%, list=19%, signal=54%
HALLMARK_MITOTIC_SPINDLE	189	0.701692	1.14292	0.053	0.402084	0.996	10199	tags=44%, list=19%, signal=55%
HALLMARK_OXIDATIVE_PHOSPHORYLATION	188	0.705527	1.14195	0.06	0.376693	0.996	6347	tags=30%, list=12%, signal=34%
HALLMARK_UV_RESPONSE_DN	142	0.707999	1.13956	0.076	0.363	0.996	10739	tags=58%, list=20%, signal=72%
HALLMARK_ESTROGEN_RESPONSE_EARLY	194	0.695121	1.13141	0.077	0.383067	0.998	7099	tags=37%, list=13%, signal=42%
HALLMARK_INTERFERON_ALPHA_RESPONSE	97	0.699174	1.13072	0.15	0.362938	0.998	11592	tags=48%, list=21%, signal=61%
HALLMARK_MYC_TARGETS_V1	193	0.699609	1.12642	0.074	0.363824	0.998	11574	tags=56%, list=21%, signal=71%
HALLMARK_XENOBIOTIC_METABOLISM	196	0.691866	1.12343	0.103	0.358334	0.999	7585	tags=27%, list=14%, signal=31%
HALLMARK_E2F_TARGETS	193	0.697271	1.12233	0.088	0.343422	0.999	12769	tags=63%, list=24%, signal=82%
HALLMARK_G2M_CHECKPOINT	193	0.693009	1.11831	0.081	0.34355	0.999	8993	tags=40%, list=17%, signal=48%
HALLMARK_UNFOLDED_PROTEIN_RESPONSE	111	0.691938	1.11711	0.158	0.33262	0.999	10693	tags=52%, list=20%, signal=65%
HALLMARK_GLYCOLYSIS	188	0.687485	1.11425	0.106	0.329637	0.999	11126	tags=49%, list=20%, signal=61%
HALLMARK_HEDGEHOG_SIGNALING	33	0.692895	1.10838	0.255	0.341044	1	9875	tags=52%, list=18%, signal=63%
HALLMARK_HEME_METABOLISM	190	0.68255	1.10666	0.12	0.334292	1	12369	tags=52%, list=23%, signal=67%
HALLMARK_KRAS_SIGNALING_UP	192	0.683038	1.10367	0.129	0.33392	1	11041	tags=49%, list=20%, signal=62%
HALLMARK_P53_PATHWAY	196	0.67871	1.10019	0.144	0.337308	1	11656	tags=50%, list=21%, signal=63%
HALLMARK_HYPOXIA	190	0.677694	1.09964	0.146	0.327185	1	12528	tags=59%, list=23%, signal=77%
HALLMARK_DNA_REPAIR	144	0.674308	1.09233	0.176	0.346536	1	13714	tags=52%, list=25%, signal=69%
HALLMARK_COMPLEMENT	194	0.675374	1.09094	0.159	0.340758	1	11387	tags=46%, list=21%, signal=58%
HALLMARK_BILE_ACID_METABOLISM	110	0.676334	1.0895	0.237	0.3356	1	11405	tags=46%, list=21%, signal=59%
HALLMARK_MTORC1_SIGNALING	194	0.67187	1.08397	0.182	0.347451	1	10517	tags=51%, list=19%, signal=63%
HALLMARK_APICAL_JUNCTION	193	0.670141	1.08261	0.188	0.342344	1	9920	tags=34%, list=18%, signal=42%
HALLMARK_MYC_TARGETS_V2	57	0.668494	1.08026	0.274	0.341909	1	13313	tags=54%, list=25%, signal=72%
HALLMARK_APOPTOSIS	155	0.666657	1.07626	0.244	0.347088	1	11402	tags=52%, list=21%, signal=65%
HALLMARK_EPITHELIAL_MESENCHYMAL_TRANSITION	193	0.667333	1.07586	0.199	0.3386	1	9452	tags=38%, list=17%, signal=46%
HALLMARK_WNT_BETA_CATENIN_SIGNALING	42	0.671395	1.07489	0.297	0.332528	1	11656	tags=60%, list=21%, signal=76%
HALLMARK_PI3K_AKT_MTOR_SIGNALING	103	0.660469	1.06617	0.28	0.356675	1	12094	tags=50%, list=22%, signal=64%
HALLMARK_ANGIOGENESIS	35	0.655123	1.04883	0.365	0.418053	1	15724	tags=63%, list=29%, signal=88%
HALLMARK_ESTROGEN_RESPONSE_LATE	194	0.64726	1.04793	0.288	0.411205	1	11245	tags=47%, list=21%, signal=60%
HALLMARK_FATTY_ACID_METABOLISM	148	0.645667	1.04793	0.315	0.40095	1	9148	tags=41%, list=17%, signal=49%
HALLMARK_SPERMATOGENESIS	131	0.649356	1.0479	0.333	0.391317	1	12156	tags=47%, list=22%, signal=60%
HALLMARK_KRAS_SIGNALING_DN	189	0.643825	1.04236	0.319	0.402857	1	11078	tags=38%, list=20%, signal=48%
HALLMARK_UV_RESPONSE_UP	155	0.640475	1.03712	0.349	0.414255	1	13916	tags=55%, list=26%, signal=74%
HALLMARK_PEROXISOME	101	0.637999	1.02348	0.419	0.457818	1	15003	tags=56%, list=28%, signal=78%
HALLMARK_CHOLESTEROL_HOMEOSTASIS	71	0.635849	1.02335	0.412	0.448089	1	12397	tags=51%, list=23%, signal=66%
HALLMARK_NOTCH_SIGNALING	32	0.634438	1.02269	0.423	0.441065	1	9999	tags=44%, list=18%, signal=54%
HALLMARK_APICAL_SURFACE	41	0.619587	0.996257	0.48	0.533681	1	11519	tags=44%, list=21%, signal=56%
HALLMARK_MYOGENESIS	195	0.615758	0.995359	0.522	0.525958	1	12008	tags=46%, list=22%, signal=59%
HALLMARK_PANCREAS_BETA_CELLS	38	0.612279	0.991458	0.507	0.529224	1	17073	tags=66%, list=31%, signal=96%
HALLMARK_COAGULATION	132	0.612251	0.989002	0.541	0.52758	1	13870	tags=50%, list=26%, signal=67%
