# Supplementary material for: Prioritisation of Candidate Genes Underpinning COVID-19 Host Genetic Traits Based on High-Resolution 3D Chromosomal Topology
Source: Front Genet. 2021 Oct 25;12:745672. doi: 10.3389/fgene.2021.745672 (PMC8573080; doi:10.3389/fgene.2021.745672)
Supplement: Supplementary file 5 [file Table4.XLSX]

## Sheet: Summary overlap of all prioriti
Gene	Gene alias	ENSG ID	Chr GRCh37	minTss37	maxTss37	Chr GRCh38	minTss38	maxTss38	Baited in Javierre	Baited in Ho	Max COGS score	COGS score >0.3	Prioritised in naive approach	Prioritised in HGI	Prioritised in SMR/TWAS
ABO		ENSG00000175164	9	136150605	136150617	9	133252597	133276024	NO	NO	1	YES	YES	YES	NO
ABTB2		ENSG00000166016	11	34264092	34379555	11	34242545	34358010	YES	YES	0.310437	YES	NO	NO	NO
AC005783.1		ENSG00000266209	19	4726391	4726391				NO	NO	1	YES	NO	NO	NO
AC007237.2		ENSG00000226230	7	78115847	78115847	7	78486530	78486530	NO	NO	0.621248	YES	NO	NO	NO
AC011498.1		ENSG00000220693	19	4477048	4477048				YES	NO	1	YES	NO	NO	NO
AC011523.2		ENSG00000267968	19	51333786	51333786	19	50830530	50830530	YES	NO	0.575268	YES	NO	NO	NO
AC020922.1		ENSG00000267531	19	55851254	55851254				YES	NO	0.440255	YES	NO	NO	NO
AC026806.2		ENSG00000268913	19	38822274	38822274				YES	NO	0.437678	YES	NO	NO	NO
AC037459.4		ENSG00000248235	8	22446787	22446837	8	22589274	22589324	YES	NO	0.58608	YES	NO	NO	NO
AC074389.1		ENSG00000266391	7	1820427	1820427				NO	NO	0.35491	YES	NO	NO	NO
AC132216.1		ENSG00000184566	11	33902189	33902189	11	33880643	33880643	YES	NO	0.326538	YES	NO	NO	NO
ACP4		ENSG00000142513	19	51293672	51293672	19	50790415	50790415	NO	NO	0.439135	YES	NO	NO	NO
ADAMTS13		ENSG00000160323	9	136279478	136320770	9	133414358	133455648	YES	YES	0.00529572	NO	YES	NO	NO
AL356740.1		ENSG00000234603	13	113539551	113539551				NO	NO	0.475902	YES	NO	NO	NO
AL590822.1		ENSG00000203301	1	2145620	2145620				YES	NO	0.304374	YES	NO	NO	NO
AL590822.2		ENSG00000269554	1	2121237	2121237				YES	NO	0.3041	YES	NO	NO	NO
ANLN		ENSG00000011426	7	36429415	36488548	7	36389821	36448939	YES	YES	0.699943	YES	NO	NO	NO
AP000295.9		ENSG00000249624	21	34619079	34621020	21	33229892	33248715	YES	NO	0.998309	YES	YES	NO	NO
AP000302.58		ENSG00000231355	21	34856565	34856565	21	33484258	33484258	YES	NO	0.86315	YES	NO	NO	NO
AP000320.6		ENSG00000225555	21	35747647	35747647	21	34375364	34375364	YES	NO	0.520395	YES	NO	NO	NO
AP000320.7		ENSG00000272657	21	35445892	35445892	21	34073592	34073592	YES	NO	0.438235	YES	NO	NO	NO
ARHGAP27		ENSG00000159314	17	43473274	43511787	17	45395908	45434421	YES	YES	0.00423262	NO	NO	YES	NO
ARL17A		ENSG00000185829	17	44657017	44657088	17	46559304	46579691	NO	YES	0	NO	NO	YES	NO
ARL17B		ENSG00000228696	17	44430248	44439130	17	46352882	46361797	NO	YES	0.00071649	NO	NO	YES	NO
ATP11A		ENSG00000068650	13	113344643	113534615	13	112690038	112880972	YES	YES	0.375186	YES	NO	NO	NO
ATP5PB		ENSG00000116459	1	111991486	111992304	1	111448864	111449682	NO	NO	0.877891	YES	NO	NO	NO
BASP1-AS1		ENSG00000215196	5	17217156	17217156	5	17216182	17217047	NO	NO	0.321431	YES	NO	NO	NO
BASP1		ENSG00000176788	5	17065707	17217669	5	17065598	17217631	YES	YES	0.321475	YES	NO	NO	NO
BAZ2A		ENSG00000076108	12	56995313	57030600	12	56601529	56636816	YES	YES	0.415382	YES	NO	NO	NO
BCAR1		ENSG00000050820	16	75270401	75301951	16	75236503	75268053	YES	YES	0.384717	YES	NO	NO	NO
BCAT2		ENSG00000105552	19	49300800	49314286	19	48797543	48811029	YES	YES	0.625561	YES	NO	NO	NO
C19orf48		ENSG00000167747	19	51305506	51308186	19	50798910	50804929	YES	YES	0.682249	YES	NO	NO	NO
C19orf81		ENSG00000235034	19	51152702	51161753	19	50649445	50658496	YES	YES	0.440484	YES	NO	NO	NO
C1QTNF1		ENSG00000173918	17	77018896	77042983	17	79022814	79046901	YES	YES	0.755294	YES	NO	NO	NO
C1orf162		ENSG00000143110	1	112016414	112017190	1	111473792	111474568	YES	YES	0.878023	YES	NO	NO	NO
C8orf58		ENSG00000241852	8	22457114	22459516	8	22599599	22602003	YES	YES	0.58486	YES	NO	NO	NO
CATSPERG		ENSG00000099338	19	38826415	38855531	19	38335775	38364891	YES	YES	0.438675	YES	NO	NO	NO
CAT		ENSG00000121691	11	34460472	34492261	11	34438934	34470714	YES	YES	0.397404	YES	NO	NO	NO
CBR3-AS1		ENSG00000236830	21	37509683	37528615	21	36134006	36175815	YES	NO	0.317299	YES	NO	NO	NO
CCDC18-AS1		ENSG00000223745	1	93739140	93811582	1	93273583	93346025	NO	NO	0.39501	YES	NO	NO	NO
CCHCR1		ENSG00000204536	6	31112892	31126015	6	31145115	31158238	YES	YES	0	NO	YES	NO	NO
CCR1		ENSG00000163823	3	46249887	46249887	3	46208313	46208313	YES	YES	0.202387	NO	YES	NO	NO
CCR2		ENSG00000121807	3	46395225	46398980	3	46353864	46357489	YES	YES	0.162652	NO	YES	NO	NO
CCR3		ENSG00000183625	3	46205096	46306619	3	46130890	46265128	NO	YES	0.0012843	NO	YES	YES	NO
CCR5AS	RP11-24F11.2	ENSG00000223552	3	46448550	46448550	3	46407059	46407059	YES	NO	0.0786833	NO	YES	NO	YES
CCR5		ENSG00000160791	3	46411633	46414161	3	46370854	46372670	YES	YES	0.115171	NO	NO	NO	YES
CCR9		ENSG00000173585	3	45927996	45928041	3	45886509	45886549	YES	YES	0.00266108	NO	YES	NO	YES
CELF4		ENSG00000101489	18	34833944	35146000	18	37253981	37565827	YES	YES	0.370627	YES	NO	NO	NO
CEP97		ENSG00000182504	3	101442769	101451455	3	101724593	101732611	YES	YES	0.253706	NO	YES	YES	NO
CHI3L2		ENSG00000064886	1	111743393	111781928	1	111200771	111239306	YES	YES	0.878341	YES	NO	NO	NO
CISD1		ENSG00000122873	10	60028818	60033193	10	58269162	58273433	YES	NO	0.339829	YES	NO	NO	NO
CLK2		ENSG00000176444	1	155239154	155248282	1	155269363	155278491	YES	YES	0.604761	YES	NO	NO	NO
COTL1		ENSG00000103187	16	84610702	84651683	16	84577096	84618078	YES	YES	0.344159	YES	NO	NO	NO
CPB2-AS1		ENSG00000235903	13	46626941	46627037	13	46052497	46097361	YES	NO	0.495494	YES	NO	NO	NO
CRHR1		ENSG00000120088	17	43699267	43910504	17	45784280	45833138	YES	YES	0.101515	NO	NO	YES	NO
CRH		ENSG00000147571	8	67090960	67090960	8	66178464	66178464	YES	YES	0.321516	YES	NO	NO	NO
CTB-191K22.6		ENSG00000269392	19	50872588	50872588	19	50369331	50369331	YES	NO	0.450574	YES	NO	NO	NO
CTB-50L17.16		ENSG00000267011	19	4458756	4471490	19	4458759	4471493	YES	NO	1	YES	NO	NO	NO
CTD-2318H23.1		ENSG00000251371	5	4640844	4640844	5	4640731	4640731	NO	NO	0.320912	YES	NO	NO	NO
CTD-2369P2.8		ENSG00000267607	19	10399695	10399695	19	10289019	10289019	YES	NO	0.710594	YES	NO	NO	NO
CTD-2545M3.2		ENSG00000268854	19	50986608	50986608	19	50483351	50483351	YES	NO	0.449484	YES	NO	NO	NO
CTD-2545M3.8		ENSG00000268518	19	50990895	50990895	19	50487638	50487638	YES	NO	0.449489	YES	NO	NO	NO
CTD-2568A17.1		ENSG00000261341	19	51289374	51289467	19	50786117	50793142	YES	YES	0.439108	YES	NO	NO	NO
CTD-2568A17.8		ENSG00000268375	19	51296841	51296841	19	50793584	50793584	YES	NO	0.439116	YES	NO	NO	NO
CTSC		ENSG00000109861	11	88032923	88070955	11	88309363	88359684	YES	YES	0.450349	YES	NO	NO	NO
CXCR6		ENSG00000172215	3	45982425	45986541	3	45940933	45945049	YES	YES	0.131568	NO	YES	YES	YES
DDX54		ENSG00000123064	12	113599261	113623284	12	113161456	113185479	YES	NO	0.468098	YES	NO	NO	NO
DENND2D		ENSG00000162777	1	111731950	111747157	1	111189328	111204535	YES	YES	0.87854	YES	NO	NO	NO
DLX3		ENSG00000064195	17	48071067	48072588	17	49993703	49995224	YES	YES	0.687845	YES	NO	YES	NO
DNAH5		ENSG00000039139	5	13771391	13944652	5	13714862	14011818	YES	YES	0.575054	YES	NO	NO	NO
DOP1B		ENSG00000142197	21	37529080	37618599	21	36156782	36246301	NO	NO	0.318494	YES	NO	NO	NO
DPF3		ENSG00000205683	14	73142479	73360809	14	72675771	72894101	YES	YES	0.406516	YES	NO	NO	NO
DPP9-AS1		ENSG00000205790	19	4679294	4679294	19	4679282	4679282	NO	NO	1	YES	NO	NO	NO
DPP9		ENSG00000142002	19	4684822	4724685	19	4684810	4724673	YES	YES	1	YES	YES	YES	NO
EMC10		ENSG00000161671	19	50979657	50984347	19	50476400	50481090	YES	NO	0.641281	YES	NO	NO	NO
ENGASE		ENSG00000167280	17	77071021	77081372	17	79074824	79085290	YES	YES	0.756693	YES	NO	NO	NO
FAAP20		ENSG00000162585	1	2125547	2144159	1	2194108	2212720	NO	YES	0.304455	YES	NO	NO	NO
FAM117A		ENSG00000121104	17	47797256	47866542	17	49719894	49789180	YES	YES	0.350623	YES	NO	NO	NO
FAM71E1		ENSG00000142530	19	50978742	50980010	19	50475485	50476848	YES	NO	0.641275	YES	NO	NO	NO
FAM98A		ENSG00000119812	2	33811936	33824449	2	33586869	33599382	YES	YES	0.594437	YES	NO	NO	NO
FAN1		ENSG00000198690	15	31196055	31220627	15	30890559	30924484	YES	YES	0.523244	YES	NO	NO	NO
FDX2		ENSG00000267673	19	10426471	10426691	19	10315795	10316015	NO	NO	0.0364319	NO	NO	YES	NO
FLT1P1		ENSG00000229515	3	46185169	46185169	3	46143677	46143677	NO	NO	0.00072109	NO	YES	NO	NO
FMNL1-DT		ENSG00000267121	17	43297699	43299589	17	45220332	45222222	NO	NO	0.50889	YES	NO	NO	NO
FMNL1		ENSG00000184922	17	43298811	43322693	17	45221444	45245326	YES	YES	0.509173	YES	NO	NO	NO
FOXP4-AS1		ENSG00000234753	6	41513812	41516359	6	41546074	41548621	NO	NO	0.389579	YES	NO	NO	NO
FOXP4		ENSG00000137166	6	41514164	41537912	6	41546381	41586795	YES	YES	0.390328	YES	NO	YES	NO
FTL		ENSG00000087086	19	49468558	49468558	19	48965309	48965309	YES	YES	0.411835	YES	NO	NO	NO
FYCO1		ENSG00000163820	3	46000064	46037316	3	45958572	45995824	YES	YES	0.127862	NO	YES	NO	NO
GALK2		ENSG00000156958	15	49447853	49611879	15	49155656	49319682	YES	YES	0.40861	YES	NO	NO	NO
GLS2		ENSG00000135423	12	56866256	56882198	12	56472472	56488414	YES	YES	0.315947	YES	NO	NO	NO
GPR32		ENSG00000142511	19	51273721	51273721	19	50770464	50770464	YES	YES	0.832723	YES	NO	NO	NO
GS1-18A18.2		ENSG00000228735	7	54646487	54646487	7	54578794	54578794	NO	NO	0.988735	YES	NO	NO	NO
GSDMD		ENSG00000104518	8	144635377	144644220	8	143553207	143562050	YES	YES	0.345595	YES	NO	NO	NO
HCN3		ENSG00000143630	1	155247374	155258395	1	155277463	155288604	YES	YES	0.604767	YES	NO	NO	NO
HDGFL2		ENSG00000167674	19	4472284	4499626	19	4472297	4499629	NO	NO	1	YES	NO	NO	NO
HIF1A-AS1		ENSG00000258777	14	62162541	62162541	14	61695823	61695823	YES	NO	0.345939	YES	NO	NO	NO
HIF1A		ENSG00000100644	14	62162231	62212323	14	61695513	61745605	YES	YES	0.349018	YES	NO	NO	NO
HIPK2		ENSG00000064393	7	139421841	139477577	7	139717013	139777998	YES	YES	0.624248	YES	NO	NO	NO
HNRNPK		ENSG00000165119	9	86585701	86595569	9	83970786	83980616	YES	YES	0.387563	YES	NO	NO	NO
HSD17B14		ENSG00000087076	19	49318329	49339935	19	48815072	48836510	YES	YES	0.142067	NO	NO	YES	NO
ICAM1		ENSG00000090339	19	10381511	10393958	19	10271093	10283282	YES	YES	0.145512	NO	NO	YES	NO
ICAM3		ENSG00000076662	19	10445399	10450499	19	10334723	10339661	YES	YES	0.0350138	NO	NO	YES	NO
ICAM4		ENSG00000105371	19	10397643	10397680	19	10286955	10287004	YES	YES	0.710512	YES	NO	YES	NO
ICAM5		ENSG00000105376	19	10400657	10402149	19	10289952	10291473	YES	YES	0.0104265	NO	NO	YES	NO
IFNAR1		ENSG00000142166	21	34696734	34697278	21	33324429	33325005	YES	YES	0.906125	YES	NO	NO	NO
IFNAR2		ENSG00000159110	21	34602206	34621049	21	33205282	33248744	YES	YES	0.999998	YES	YES	YES	YES
IL10RB-DT	IL10RB-AS1	ENSG00000223799	21	34638565	34638565	21	33266260	33266260	YES	NO	0.249006	NO	NO	NO	YES
IPMK		ENSG00000151151	10	60027694	60027694	10	58267894	58267894	YES	NO	0.340124	YES	NO	NO	NO
IQCF1		ENSG00000173389	3	51937351	51937351	3	51903335	51903353	NO	YES	0.660424	YES	NO	NO	NO
JOSD2		ENSG00000161677	19	51011286	51014610	19	50508029	50511220	YES	YES	0.449495	YES	NO	NO	NO
KANSL1-AS1		ENSG00000214401	17	44270942	44273424	17	46193576	46196058	YES	NO	0.330616	YES	NO	NO	NO
KANSL1		ENSG00000120071	17	44109932	44302733	17	46032566	46225389	YES	YES	0.353215	YES	YES	YES	NO
KAT7		ENSG00000136504	17	47865917	47903364	17	49788648	49826002	YES	YES	0.493157	YES	NO	YES	NO
KCNE2		ENSG00000159197	21	35736323	35736323	21	34364006	34364006	YES	YES	0.520397	YES	NO	NO	NO
KCNK6		ENSG00000099337	19	38810484	38810883	19	38319845	38320243	YES	YES	0.437723	YES	NO	NO	NO
KCTD1		ENSG00000134504	18	24040840	24237365	18	26460876	26657401	YES	YES	0.810909	YES	NO	NO	NO
KIAA0513		ENSG00000135709	16	85061375	85120520	16	85027751	85086914	YES	YES	0.51847	YES	NO	NO	NO
KLF13		ENSG00000169926	15	31619058	31685778	15	31326835	31393575	YES	YES	0.675719	YES	NO	NO	NO
KLK15		ENSG00000174562	19	51330407	51340469	19	50827151	50837213	YES	YES	0.575274	YES	NO	NO	NO
KLK1		ENSG00000167748	19	51324105	51327043	19	50820849	50823787	YES	YES	0.57528	YES	NO	NO	NO
KMT5C		ENSG00000133247	19	55851221	55857441	19	55339853	55346073	NO	YES	0.440325	YES	NO	NO	NO
KRT18P57		ENSG00000215867	1	112192166	112192166	1	111649544	111649544	YES	NO	0.877706	YES	NO	NO	NO
KRTCAP2		ENSG00000163463	1	155145253	155145951	1	155172777	155173475	YES	NO	0.613408	YES	NO	NO	NO
LAMB4		ENSG00000091128	7	107677907	107770801	7	108037462	108130361	YES	YES	0.876111	YES	NO	NO	NO
LCN1P2		ENSG00000204031	9	136184629	136184629	9	133317794	133317794	NO	NO	0.00856267	NO	YES	NO	NO
LIFR		ENSG00000113594	5	38489347	38608456	5	38489245	38608354	YES	YES	0.412623	YES	NO	NO	NO
LIMD1		ENSG00000144791	3	45596886	45707167	3	45555394	45665675	YES	YES	0.00020875	NO	YES	NO	NO
LINC00649		ENSG00000237945	21	35287838	35341820	21	33915534	33969519	YES	NO	0.697422	YES	NO	NO	NO
LINC01303		ENSG00000250548	14	62036912	62037371	14	61570194	61570653	NO	NO	0.346332	YES	NO	NO	NO
LINC01869		ENSG00000180279	19	51320937	51321184	19	50808874	50817681	NO	NO	0.575272	YES	NO	NO	NO
LINC02210-CRHR1		ENSG00000263715	17	43699274	43699292	17	45620344	45621926	NO	NO	0.045722	NO	NO	YES	NO
LINC02210		ENSG00000204650	17	43697694	43723037	17	45620328	45645671	NO	NO	0.586041	YES	NO	NO	YES
LINC02878		ENSG00000181097	8	144778324	144778324	8	143696154	143696154	NO	NO	0.341426	YES	NO	NO	NO
LRRC37A2		ENSG00000238083	17	44588877	44624591	17	46511511	46547225	NO	YES	0	NO	NO	YES	NO
LRRC37A4P		ENSG00000214425	17	43592522	43627701	17	45515156	45551537	NO	NO	0	NO	NO	NO	YES
LRRC37A		ENSG00000176681	17	44370099	44372497	17	46292733	46295131	NO	YES	0.001297	NO	NO	YES	NO
LTF		ENSG00000012223	3	46483396	46526724	3	46441905	46485234	YES	YES	0.00049878	NO	YES	NO	NO
LZTFL1		ENSG00000163818	3	45870065	45957534	3	45828573	45916042	YES	YES	0.722138	YES	YES	YES	NO
MAGI2		ENSG00000187391	7	77797290	79082890	7	78035016	79453667	YES	YES	0.62107	YES	NO	NO	NO
MAPT-AS1		ENSG00000264589	17	43922123	43972966	17	45844757	45895680	YES	NO	0.523761	YES	NO	NO	NO
MAPT		ENSG00000186868	17	43971748	44063025	17	45894527	45985659	YES	YES	0.166425	NO	YES	YES	YES
MCF2L		ENSG00000126217	13	113548692	113749536	13	112894378	113095222	YES	YES	0.312779	YES	NO	NO	NO
MIR92B		ENSG00000271748	1	155164968	155164968				YES	NO	0.604129	YES	NO	NO	NO
MIR92B		ENSG00000284586				1	155195177	155195177	YES	NO	0.547446	YES	NO	NO	NO
MIR937		ENSG00000216090	8	144895212	144895212				YES	NO	0.340435	YES	NO	NO	NO
MMEL1		ENSG00000142606	1	2524117	2564481	1	2592678	2633016	YES	YES	0.30428	YES	NO	NO	NO
MORN1		ENSG00000116151	1	2307317	2323146	1	2375878	2391707	YES	NO	0.713022	YES	NO	NO	NO
MROH6		ENSG00000204839	8	144649281	144655141	8	143567111	143572772	YES	YES	0.345152	YES	NO	NO	NO
MRPS6		ENSG00000243927	21	35445524	35496253	21	34073224	34123953	YES	NO	0.438459	YES	NO	NO	NO
MTMR10		ENSG00000166912	15	31242539	31283810	15	30950336	30991628	YES	YES	0.67318	YES	NO	NO	NO
MTX1		ENSG00000173171	1	155178490	155182246	1	155208695	155212455	YES	YES	0.552997	YES	NO	NO	NO
MUC1		ENSG00000185499	1	155160243	155162707	1	155187767	155192916	YES	YES	0.616478	YES	NO	NO	NO
MYBPC2		ENSG00000086967	19	50936160	50967488	19	50432892	50464231	YES	YES	0.469831	YES	NO	NO	NO
NABP2		ENSG00000139579	12	56615799	56618185	12	56222015	56224401	YES	YES	0.313994	YES	NO	NO	NO
NAPSA		ENSG00000131400	19	50862478	50869087	19	50359221	50365830	YES	YES	0.470054	YES	NO	NO	NO
NAPSB		ENSG00000131401	19	50837818	50848024	19	50334561	50344767	NO	NO	0.407995	YES	NO	NO	NO
NAT10		ENSG00000135372	11	34127149	34168267	11	34105617	34146720	YES	YES	0.474426	YES	NO	NO	NO
NR1H2		ENSG00000131408	19	50832910	50881998	19	50329653	50378741	YES	YES	0.486815	YES	NO	NO	NO
NRBF2P2		ENSG00000226933	3	46064788	46064788	3	46023296	46023296	NO	NO	0.00978551	NO	YES	NO	NO
NSF		ENSG00000073969	17	44668035	44803922	17	46590669	46726556	NO	YES	0.00613873	NO	NO	YES	NO
NUCB1		ENSG00000104805	19	49403307	49422257	19	48900312	48919000	YES	YES	0.00743965	NO	NO	YES	NO
NXPE3		ENSG00000144815	3	101498046	101504244	3	101779202	101801860	YES	YES	0.252552	NO	YES	YES	NO
NXPH3		ENSG00000182575	17	47653220	47655996	17	49575871	49578634	YES	YES	0.69421	YES	NO	NO	NO
OAS1		ENSG00000089127	12	113344582	113357291	12	112905856	112915551	YES	YES	0.543661	YES	YES	YES	YES
OAS2		ENSG00000111335	12	113416200	113436050	12	112978395	113003305	YES	YES	0.14815	NO	YES	YES	NO
OAS3		ENSG00000111331	12	113376157	113407137	12	112938051	112968244	YES	YES	0.80546	YES	YES	YES	YES
OBSCN		ENSG00000154358	1	228395831	228540735	1	228208044	228374918	YES	YES	0.602808	YES	NO	NO	NO
PCAT18		ENSG00000265369	18	24269493	24283602	18	26703638	26703638	NO	NO	0.809575	YES	NO	NO	NO
PCNP		ENSG00000081154	3	101292939	101308593	3	101574180	101589749	YES	YES	0.19162	NO	YES	NO	NO
PDCL3P4		ENSG00000244119	3	101431316	101431316	3	101712472	101712472	NO	NO	0.31329	YES	YES	NO	NO
PDLIM2		ENSG00000120913	8	22435792	22446796	8	22578279	22589283	YES	YES	0.783647	YES	NO	NO	NO
PEX10		ENSG00000157911	1	2341443	2345236	1	2410004	2413797	YES	NO	0.767138	YES	NO	NO	NO
PIGN		ENSG00000197563	18	59777190	59854351	18	62075181	62187118	YES	YES	0.0647293	NO	NO	NO	YES
PLEKHA4		ENSG00000105559	19	49341571	49371889	19	48838314	48868617	YES	YES	0.179868	NO	NO	YES	NO
PLEKHM1		ENSG00000225190	17	43517739	43568115	17	45440373	45490749	NO	YES	0.00424661	NO	NO	YES	NO
POLD1		ENSG00000062822	19	50887461	50920210	19	50384204	50416953	YES	YES	0.438032	YES	NO	NO	NO
POMP		ENSG00000132963	13	29233241	29233241	13	28659104	28659130	YES	YES	0.317429	YES	NO	NO	NO
PPP1R15A		ENSG00000087074	19	49375649	49377575	19	48872421	48874318	YES	YES	0.0279093	NO	NO	YES	NO
PPP3CC		ENSG00000120910	8	22298332	22368421	8	22440819	22510908	YES	YES	0.677276	YES	NO	NO	NO
PRKCH		ENSG00000027075	14	61654277	62010080	14	61187559	61543362	YES	YES	0.349792	YES	NO	NO	NO
PRKCZ-AS1		ENSG00000182873	1	2115314	2115828	1	2183875	2184389	NO	NO	0.304106	YES	NO	NO	NO
PRXL2B		ENSG00000157870	1	2517930	2520033	1	2586491	2588594	NO	NO	0.304147	YES	NO	NO	NO
PUF60		ENSG00000179950	8	144900646	144912029	8	143818476	143829352	YES	YES	0.378908	YES	NO	NO	NO
RASGRP3-AS1		ENSG00000237133	2	33788614	33788614	2	33563547	33563547	NO	NO	0.547223	YES	NO	NO	NO
RASGRP3		ENSG00000152689	2	33661391	33764718	2	33436324	33539651	YES	YES	0.58193	YES	NO	NO	NO
RAVER1		ENSG00000161847	19	10431838	10444316	19	10321162	10333638	YES	YES	0.0364593	NO	NO	YES	NO
RER1		ENSG00000157916	1	2323267	2333390	1	2391775	2401951	YES	YES	0.861152	YES	NO	NO	NO
RITA1		ENSG00000139405	12	113623331	113623347	12	113185526	113186936	YES	NO	0.468098	YES	NO	NO	NO
RMI1		ENSG00000178966	9	86595626	86595713	9	83980798	83980805	YES	YES	0.384484	YES	NO	NO	NO
RN7SKP195		ENSG00000252396	1	237284107	237284107	1	237120807	237120807	NO	NO	0.88054	YES	NO	NO	NO
RN7SL214P		ENSG00000242066	15	78209324	78209324	15	77916982	77916982	NO	NO	0.306346	YES	NO	NO	NO
RN7SL324P		ENSG00000264213	19	50900510	50900510				YES	NO	0.437216	YES	NO	NO	NO
RN7SL528P		ENSG00000264407	19	4466463	4466463				YES	NO	1	YES	NO	NO	NO
RNF41		ENSG00000181852	12	56602328	56615717	12	56208544	56221933	YES	YES	0.313759	YES	NO	NO	NO
RNU6-1082P		ENSG00000201444	9	120470380	120470380	9	117708102	117708102	YES	NO	0.444236	YES	NO	NO	NO
RNU6-1256P		ENSG00000252348	3	101334670	101334670	3	101615826	101615826	YES	NO	0.043191	NO	YES	NO	NO
RNU6-151P		ENSG00000201028	1	112193159	112193159	1	111650537	111650537	YES	NO	0.877694	YES	NO	NO	NO
RNU6-336P		ENSG00000201761	8	22291904	22291904	8	22434391	22434391	YES	NO	0.677206	YES	NO	NO	NO
RNU6-343P		ENSG00000201579	12	56982302	56982302	12	56588518	56588518	YES	NO	0.607817	YES	NO	NO	NO
RNU6-466P		ENSG00000212526	15	31248553	31248553	15	30956350	30956350	YES	NO	0.401768	YES	NO	NO	NO
RNU6-679P		ENSG00000212305	5	12297616	12297616	5	12297504	12297504	YES	NO	0.535632	YES	NO	NO	NO
RNU6-94P		ENSG00000271819	15	50639726	50639726	15	50347529	50347529	NO	NO	0.302305	YES	NO	NO	NO
RNU7-109P		ENSG00000252075	8	144728139	144728139				YES	NO	0.346427	YES	NO	NO	NO
RP11-1094H24.3		ENSG00000248172	17	48074253	48074253	17	49996889	49996889	YES	NO	0.687823	YES	NO	NO	NO
RP11-1149O23.3		ENSG00000246582	8	23081984	23083147	8	23224471	23225634	YES	NO	0.585147	YES	NO	NO	NO
RP11-1149O23.4		ENSG00000250714	8	23088428	23088428	8	23230915	23230915	YES	NO	0.586012	YES	NO	NO	NO
RP11-114H24.2		ENSG00000260776	15	78208143	78219188	15	77915801	77926846	NO	NO	0.447415	YES	NO	NO	NO
RP11-114H24.7		ENSG00000261244	15	78208864	78208864	15	77916522	77916522	NO	NO	0.31038	YES	NO	NO	NO
RP11-17A19.2		ENSG00000263677	18	24268075	24268075	18	26685954	26688111	YES	NO	0.809527	YES	NO	NO	NO
RP11-181G12.4		ENSG00000234396	1	2143962	2143962	1	2212523	2212523	YES	NO	0.304369	YES	NO	NO	NO
RP11-181G12.5		ENSG00000243558	1	2144013	2144013				YES	NO	0.304369	YES	NO	NO	NO
RP11-201K10.3		ENSG00000273088	1	155159748	155159748	1	155187272	155187272	YES	NO	0.604129	YES	NO	NO	NO
RP11-234A1.1		ENSG00000242299	3	101295791	101295791	3	101576947	101576947	YES	NO	0.134206	NO	YES	NO	NO
RP11-293E1.2		ENSG00000265547	17	43810343	43810343	17	45732977	45732977	NO	NO	0.0202658	NO	YES	NO	NO
RP11-304F15.3	FLJ45513	ENSG00000204584	17	47923272	47923272	17	49845910	49845910	YES	NO	0.33861	YES	YES	YES	NO
RP11-328K2.1		ENSG00000254048	8	59905497	59905497	8	58992938	58992938	NO	NO	0.361485	YES	NO	NO	NO
RP11-429J17.8		ENSG00000214733	8	144871090	144871685				YES	NO	0.340443	YES	NO	NO	NO
RP11-47I22.1		ENSG00000258926	14	62012005	62012005	14	61543486	61545484	YES	NO	0.346185	YES	NO	NO	NO
RP11-47I22.3		ENSG00000232774	14	62037258	62114138	14	61570405	61647420	YES	NO	0.346598	YES	NO	NO	NO
RP11-47I22.4		ENSG00000258989	14	61995846	61995846	14	61529128	61529128	YES	NO	0.344264	YES	NO	NO	NO
RP11-603J24.6		ENSG00000258345	12	56513723	56513723	12	56119939	56119939	YES	NO	0.3173	YES	NO	NO	NO
RP11-613C6.2		ENSG00000250751	17	47785696	47785696	17	49708334	49708334	YES	NO	0.692049	YES	NO	NO	NO
RP11-661A12.9		ENSG00000255050	8	144655660	144655660	8	143573490	143573490	YES	NO	0.345042	YES	NO	NO	NO
RP11-875O11.2		ENSG00000246130	8	22925742	22925742	8	23068229	23068229	YES	NO	0.590272	YES	NO	NO	NO
RP11-977G19.5		ENSG00000258199	12	56584068	56584068	12	56190284	56190284	YES	NO	0.323133	YES	NO	NO	NO
RP5-1029K10.2		ENSG00000249906	17	47651426	47651426	17	49574064	49574064	YES	NO	0.694196	YES	NO	NO	NO
RP5-1029K10.4		ENSG00000250310	17	47655324	47655324	17	49567889	49577962	YES	NO	0.342034	YES	NO	NO	NO
RPL21P12		ENSG00000259535	14	103614934	103614934	14	103148597	103148597	NO	NO	0.333778	YES	NO	NO	NO
RPL24		ENSG00000114391	3	101404733	101405626	3	101685889	101686718	YES	YES	0.197177	NO	YES	YES	NO
RPL32P7	RP11-454H13.1	ENSG00000243396	3	101318488	101318488	3	101599644	101599644	NO	NO	0.0779746	NO	YES	NO	NO
SAFB2		ENSG00000130254	19	5589031	5624057	19	5589020	5624046	YES	YES	1	YES	NO	NO	NO
SAFB		ENSG00000160633	19	5623046	5666667	19	5623035	5666656	YES	NO	1	YES	NO	NO	NO
SCN1A-AS1		ENSG00000236107	2	166813909	166938041	2	165957188	166171431	NO	NO	0.877129	YES	NO	NO	NO
SCRIB		ENSG00000180900	8	144873712	144897549	8	143791542	143815773	YES	YES	0.445379	YES	NO	NO	NO
SDHDP4	RP11-852E15.1	ENSG00000236930	3	45925605	45925605	3	45884113	45884113	NO	NO	0.00227929	NO	YES	NO	NO
SGPL1		ENSG00000166224	10	72575717	72614463	10	70815948	70869186	YES	YES	0.333496	YES	NO	NO	NO
SHANK1		ENSG00000161681	19	51166426	51222707	19	50663169	50719802	YES	YES	0.441954	YES	NO	NO	NO
SIGLEC18P		ENSG00000268581	19	51623244	51623244	19	51119987	51119987	YES	NO	0.445173	YES	NO	NO	NO
SIGLEC19P		ENSG00000267895	19	51647083	51647083	19	51143826	51143826	YES	NO	0.446821	YES	NO	NO	NO
SIGLEC7		ENSG00000168995	19	51645556	51650214	19	51142299	51146957	YES	YES	0.446821	YES	NO	NO	NO
SIGLEC9		ENSG00000129450	19	51628165	51630287	19	51124906	51127030	YES	YES	0.445183	YES	NO	NO	NO
SLC35B1		ENSG00000121073	17	47780500	47786376	17	49703138	49709014	YES	YES	0.693367	YES	NO	NO	NO
SLC50A1		ENSG00000169241	1	155107820	155110524	1	155135344	155138048	YES	YES	0.376168	YES	NO	NO	NO
SLC5A3		ENSG00000198743	21	35445870	35445870	21	34073578	34073578	YES	NO	0.438235	YES	NO	NO	NO
SLC5A3		ENSG00000272962	21	35445870	35445870				YES	NO	0.438272	YES	NO	NO	NO
SLC6A20		ENSG00000163817	3	45807262	45838027	3	45765770	45796536	YES	YES	0.329234	YES	YES	YES	NO
SMARCC2		ENSG00000139613	12	56568497	56583351	12	56174713	56189567	YES	YES	0.323143	YES	NO	NO	NO
SMIM11A		ENSG00000205670	21	35747779	35747903	21	34375480	34376057	NO	YES	0.520395	YES	NO	NO	NO
SNAPC1		ENSG00000023608	14	62229075	62229075	14	61762420	61762420	YES	YES	0.342702	YES	NO	NO	NO
SNORD88A		ENSG00000221241	19	51302789	51302789	19	50799532	50799532	YES	NO	0.730788	YES	NO	NO	NO
SNORD88B		ENSG00000221381	19	51302379	51302379	19	50799122	50799122	YES	NO	0.730787	YES	NO	NO	NO
SNORD88C		ENSG00000220988	19	51305675	51305675	19	50802418	50802418	YES	NO	0.682224	YES	NO	NO	NO
SPPL2C		ENSG00000185294	17	43922256	43922256	17	45844881	45844881	YES	YES	0.514303	YES	NO	YES	NO
SPTY2D1		ENSG00000179119	11	18655936	18656338	11	18634342	18634791	YES	YES	0.425282	YES	NO	NO	NO
SRSF3P1		ENSG00000257043	11	18686597	18686597	11	18665050	18665050	NO	NO	0.402186	YES	NO	NO	NO
STAM-AS1		ENSG00000260589	10	17685877	17685877	10	17643878	17643878	NO	NO	0.337735	YES	NO	NO	NO
STAM		ENSG00000136738	10	17686124	17736925	10	17644151	17694926	YES	YES	0.339003	YES	NO	NO	NO
STEAP3		ENSG00000115107	2	119981384	120002047	2	119223831	119223853	YES	YES	0.377069	YES	NO	NO	NO
STH		ENSG00000256762	17	44076616	44076616	17	45999250	45999250	YES	YES	0.0580219	NO	NO	YES	NO
SURF1		ENSG00000148290	9	136221108	136223552	9	133354253	133356676	YES	NO	0.0026054	NO	YES	NO	NO
SVEP1		ENSG00000165124	9	113141658	113342160	9	110379378	110579880	YES	YES	0.422362	YES	NO	NO	NO
SYN2		ENSG00000157152	3	12045876	12203045	3	12004388	12161545	YES	YES	0.362908	YES	NO	NO	NO
SYT3		ENSG00000213023	19	51128547	51171651	19	50625290	50639881	YES	YES	0.441886	YES	NO	NO	NO
TAC4		ENSG00000176358	17	47925379	47925379	17	49848017	49848017	YES	YES	0.33861	YES	NO	YES	NO
TBXAS1		ENSG00000059377	7	139476850	139657380	7	139777051	139957581	YES	YES	0.623577	YES	NO	NO	NO
TFAM		ENSG00000108064	10	60144782	60145364	10	58385345	58385604	YES	YES	0.306771	YES	NO	NO	NO
THBS3-AS1		ENSG00000231064	1	155166659	155170593	1	155195004	155200802	NO	NO	0.604129	YES	NO	NO	NO
THBS3		ENSG00000169231	1	155166233	155178842	1	155196442	155209051	YES	YES	0.879334	YES	NO	NO	NO
TLR4		ENSG00000136869	9	120466610	120470475	9	117704175	117708197	YES	YES	0.444251	YES	NO	NO	NO
TMEM65		ENSG00000164983	8	125384933	125384933	8	124372701	124372701	YES	YES	0.0308949	NO	NO	YES	NO
TNFRSF10A-AS1		ENSG00000253930	8	23046792	23046792	8	23189279	23189279	NO	NO	0.592224	YES	NO	NO	NO
TNFRSF10A		ENSG00000104689	8	23054786	23082639	8	23197273	23225102	YES	YES	0.58564	YES	NO	NO	NO
TNFRSF10B		ENSG00000120889	8	22885147	22926692	8	23027634	23069031	YES	YES	0.590927	YES	NO	NO	NO
TNFSF15		ENSG00000181634	9	117554388	117568406	9	114792108	114806039	YES	YES	0.886591	YES	NO	NO	NO
TNFSF8		ENSG00000106952	9	117666588	117692697	9	114904308	114930595	YES	YES	0.918863	YES	NO	NO	NO
TRIM46		ENSG00000163462	1	155145873	155147230	1	155173787	155174754	YES	YES	0.611131	YES	NO	NO	NO
TRMT10C		ENSG00000174173	3	101280706	101280885	3	101561868	101562041	YES	YES	0.0686594	NO	YES	NO	NO
TRPM1		ENSG00000134160	15	31323535	31453476	15	31031332	31161273	YES	YES	0.525578	YES	NO	NO	NO
TSG101		ENSG00000074319	11	18503278	18548779	11	18481731	18526951	YES	YES	0.426514	YES	NO	NO	NO
TTC27		ENSG00000018699	2	32853099	33002949	2	32628032	32777882	YES	YES	0.565192	YES	NO	NO	NO
TULP2		ENSG00000104804	19	49385382	49401990	19	48882125	48898744	YES	YES	0.07238	NO	NO	YES	NO
TXN		ENSG00000136810	9	113007396	113018920	9	110245116	110256507	YES	YES	0.327544	YES	NO	NO	NO
TYK2		ENSG00000105397	19	10461961	10491352	19	10351285	10380572	YES	YES	0.982705	YES	NO	YES	YES
UBXN6		ENSG00000167671	19	4446617	4457819	19	4446620	4457794	YES	YES	1	YES	NO	NO	NO
UQCRC2P1		ENSG00000236736	3	46353413	46353413	3	46311922	46311922	NO	NO	0	NO	YES	NO	NO
USP10		ENSG00000103194	16	84733584	84801873	16	84699986	84768267	YES	YES	0.358962	YES	NO	NO	NO
VAV3-AS1		ENSG00000230489	1	108507065	108507065	1	107964443	107964443	YES	NO	0.381689	YES	NO	NO	NO
VAV3		ENSG00000134215	1	108216271	108507766	1	107673649	107965180	YES	YES	0.383761	YES	NO	NO	NO
VRK3		ENSG00000105053	19	50484441	50529203	19	49981184	50025946	YES	YES	1	YES	NO	NO	NO
WDR77		ENSG00000116455	1	111990154	111991998	1	111447532	111449256	YES	NO	0.877898	YES	NO	NO	NO
WNT3		ENSG00000108379	17	44896126	44910520	17	46818692	46833154	YES	YES	0.00022382	NO	NO	YES	NO
WSCD2		ENSG00000075035	12	108523248	108620767	12	108129288	108226990	YES	YES	0.542882	YES	NO	NO	NO
XCR1		ENSG00000173578	3	46068979	46069234	3	46027483	46085825	YES	YES	0.031255	NO	YES	NO	YES
YWHAE		ENSG00000108953	17	1264588	1303672	17	1361294	1400222	YES	YES	0.604876	YES	NO	NO	NO
Y_RNA		ENSG00000201208	12	113616324	113616324	12	113178519	113178519	YES	NO	0.468098	YES	NO	NO	NO
Y_RNA		ENSG00000201511	3	101366265	101366265	3	101647421	101647421	YES	NO	0.0246016	NO	YES	NO	NO
Y_RNA		ENSG00000201635	3	45944679	45944679	3	45903187	45903187	YES	NO	0.00278709	NO	YES	NO	NO
Y_RNA		ENSG00000212319	3	101347250	101347250	3	101628406	101628406	YES	NO	0.0122164	NO	YES	NO	NO
ZBTB11-AS1		ENSG00000256628	3	101395274	101395319	3	101676475	101676475	YES	NO	0.201298	NO	YES	NO	NO
ZBTB11		ENSG00000066422	3	101378767	101396339	3	101659923	101677132	YES	YES	0.251844	NO	YES	YES	NO
ZC3H13		ENSG00000123200	13	46543805	46626894	13	46011555	46052759	YES	YES	0.495747	YES	NO	NO	NO
ZDHHC7		ENSG00000153786	16	85010887	85045141	16	84977281	85011535	YES	YES	0.367644	YES	NO	NO	NO
ZGLP1		ENSG00000220201	19	10416287	10420556	19	10305611	10309880	YES	YES	0.0375457	NO	NO	YES	NO
ZNF415		ENSG00000170954	19	53626902	53636330	19	53123649	53133077	YES	YES	0.352103	YES	NO	NO	NO
ZNF473		ENSG00000142528	19	50528971	50544349	19	50025714	50041092	YES	YES	1	YES	NO	NO	NO
ZNF623		ENSG00000183309	8	144718183	144731954	8	143636019	143649660	YES	YES	0.350787	YES	NO	NO	NO
ZNF707		ENSG00000181135	8	144766622	144790221	8	143684452	143708051	YES	YES	0.341979	YES	NO	NO	NO
ZNF784		ENSG00000179922	19	56135932	56135967	19	55624566	55624566	YES	YES	0.439162	YES	NO	NO	NO
		ENSG00000285788				3	45842265	45842265	YES	NO	0.443106	YES	NO	NO	NO
		ENSG00000285940				18	37565281	37610698	YES	NO	0.322181	YES	NO	NO	NO
		ENSG00000287863				13	46290300	46290300	YES	NO	0.485136	YES	NO	NO	NO
