# Supplementary material for: Prioritisation of Candidate Genes Underpinning COVID-19 Host Genetic Traits Based on High-Resolution 3D Chromosomal Topology
Source: Front Genet. 2021 Oct 25;12:745672. doi: 10.3389/fgene.2021.745672 (PMC8573080; doi:10.3389/fgene.2021.745672)
Supplement: Supplementary file 6 [file Table1.XLSX]

## Sheet: Table_S1
ENSG ID	Chr GRCh37	Chr GRCh38	Gene	Entrez	Biotype	Min TSS GRCh37	Max TSS GRCh37	Min TSS GRCh38	Max TSS GRCh38	COGS Javierre A2	COGS Ho A2	COGS Javierre B1	COGS Ho B1	COGS Javierre B2	COGS Ho B2	COGS Javierre C2	COGS Ho C2	Max COGS score
ENSG00000142002	19	19	DPP9	91039	protein_coding	4684822	4724685	4684810	4724673	1	1	0.0123687	0.0101824	1	1	0.954469	0.954203	1
ENSG00000175164	9	9	ABO	28	processed_transcript|protein_coding	136150605	136150617	133252597	133276024	0.455475	0.622043	0.00134376	0.00658878	0.592401	0.995814	0.849841	1	1
ENSG00000105053	19	19	VRK3	51231	protein_coding	50484441	50529203	49981184	50025946	1	0.00155488	0.0393484	0.0208282	0.999999	0.00797403	0.953198	0.000442946	1
ENSG00000142528	19	19	ZNF473	25888	protein_coding	50528971	50544349	50025714	50041092	1	0.000359175	0.028851	0.0015005	0.999999	0.000897814	0.953189	0	1
ENSG00000267011	19	19	CTB-50L17.16		lincRNA|lncRNA	4458756	4471490	4458759	4471493	1	0	0.0175906	0.00143733	0.999999	0	0.953101	0	1
ENSG00000167674	19	19	HDGFL2|HDGFRP2	84717	protein_coding	4472284	4499626	4472297	4499629	1	0	0.0194144	0.0052656	0.999999	0	0.953097	0	1
ENSG00000220693	19		AC011498.1		pseudogene	4477048	4477048			1	0	0.0175819	0	0.999999	0	0.953085	0	1
ENSG00000167671	19	19	UBXN6	80700|80700|100616371	protein_coding	4446617	4457819	4446620	4457794	1	0	0.0111148	0.000583875	0.999999	0	0.953044	0	1
ENSG00000264407	19		RN7SL528P		misc_RNA	4466463	4466463			1	0	0.0105217	0	0.999999	0	0.953035	0	1
ENSG00000130254	19	19	SAFB2	9667	protein_coding	5589031	5624057	5589020	5624046	1	0	0.0151539	0.000836397	0.999999	0	0.9531	0	1
ENSG00000160633	19	19	SAFB	6294	protein_coding	5623046	5666667	5623035	5666656	1	0	0.0149227	0.000707808	0.999999	0	0.953068	0	1
ENSG00000205790	19	19	AC005594.3|DPP9-AS1	100131094	antisense|lncRNA	4679294	4679294	4679282	4679282	1	0	0.00552658	0.000366523	0.999999	0	0.953064	0	1
ENSG00000266209	19		AC005783.1		miRNA	4726391	4726391			1	0	0.00623418	0	0.999999	0	0.952967	0	1
ENSG00000159110	21	21	IFNAR2	3455	protein_coding	34602206	34621049	33205282	33248744	0.999984	0.999183	0.552834	0.475964	0.999998	0.940329	0.993273	0.930957	0.999998
ENSG00000249624	21	21	AP000295.9		protein_coding	34619079	34621020	33229892	33248715	0.385958	0.998309	0.0641351	0.493302	0.108363	0.859704	0.0371614	0.181242	0.998309
ENSG00000228735	7	7	GS1-18A18.2		lincRNA|lncRNA	54646487	54646487	54578794	54578794	0.988715	0.988735	0.000173267	0.000369918	0.473552	0.473964	0	0.000182561	0.988735
ENSG00000105397	19	19	TYK2	7297	protein_coding	10461961	10491352	10351285	10380572	0.982705	0.946615	0.012063	0.00411185	0.213377	0.205093	0.0236409	0.0196018	0.982705
ENSG00000106952	9	9	TNFSF8	944	protein_coding	117666588	117692697	114904308	114930595	0.918863	0.000182503	0.0570977	0.000667184	0.0277915	0.0017561	0.0163048	0.00198966	0.918863
ENSG00000142166	21	21	IFNAR1	3454	protein_coding	34696734	34697278	33324429	33325005	0.614825	0	0.413174	0.000192886	0.832552	0	0.906125	0	0.906125
ENSG00000181634	9	9	TNFSF15	9966	protein_coding	117554388	117568406	114792108	114806039	0.88598	0.886591	0.0241918	0.00227786	0.0176844	0.0128352	0.00726124	0.0014954	0.886591
ENSG00000252396	1	1	RN7SKP195		misc_RNA	237284107	237284107	237120807	237120807	0.165583	0.88054	0.00112392	0.00148956	0.00200795	0.00343513	0.00175628	0.00389567	0.88054
ENSG00000169231	1	1	THBS3	7059	protein_coding	155166233	155178842	155196442	155209051	0.879334	0.673635	0.00288521	0.00342852	0.841081	0.800527	0.00402145	0.00297266	0.879334
ENSG00000162777	1	1	DENND2D	79961	protein_coding	111731950	111747157	111189328	111204535	0.04333	0.00220336	0.0325215	0.0018901	0.87854	0.000505156	0.0111932	0.000483512	0.87854
ENSG00000064886	1	1	CHI3L2	1117	protein_coding	111743393	111781928	111200771	111239306	0.0402233	0.00269361	0.0289501	0.00311709	0.878341	0.000255593	0.00907353	0.00107877	0.878341
ENSG00000143110	1	1	C1orf162	128346	protein_coding	112016414	112017190	111473792	111474568	0.0191103	0.00374894	0.029527	0.000295262	0.878023	0	0.0093084	0.000120097	0.878023
ENSG00000116455	1	1	WDR77	79084	protein_coding	111990154	111991998	111447532	111449256	0.0195126	0.00922689	0.0252665	0.000299155	0.877898	0	0.00774812	0	0.877898
ENSG00000116459	1	1	ATP5F1|ATP5PB	515	protein_coding	111991486	111992304	111448864	111449682	0.0192377	0.00965608	0.025219	0.000316033	0.877891	0	0.00773805	0.000103422	0.877891
ENSG00000215867	1	1	KRT18P57		processed_pseudogene|pseudogene	112192166	112192166	111649544	111649544	0.0329426	0.00077324	0.0144808	0.00190663	0.877706	0.000102917	0.00448782	0.000741595	0.877706
ENSG00000201028	1	1	RNU6-151P		snRNA	112193159	112193159	111650537	111650537	0.0328445	0.000517562	0.0143868	0.00143567	0.877694	0	0.00444837	0.00061013	0.877694
ENSG00000236107	2	2	AC010127.3|SCN1A-AS1	101929680|102724058	antisense|lncRNA	166813909	166938041	165957188	166171431	0.035502	0.0557022	0.0149184	0.0117161	0.0137276	0.877129	0.0085073	0.0112601	0.877129
ENSG00000091128	7	7	LAMB4	22798	protein_coding	107677907	107770801	108037462	108130361	0.876111	0.000256668	0.00508886	0.00233264	0.00686603	0.00128424	0.00160631	0.000662803	0.876111
ENSG00000231355	21	21	AP000302.58		antisense|lncRNA	34856565	34856565	33484258	33484258	0.735117	0	0.206575	0	0.702833	0	0.86315	0	0.86315
ENSG00000157916	1	1	RER1	11079	protein_coding	2323267	2333390	2391775	2401951	0.00765975	0.0031041	0.00893722	0.00102164	0.851259	0.861152	0.207919	0.208725	0.861152
ENSG00000142511	19	19	GPR32	2854	protein_coding	51273721	51273721	50770464	50770464	0.832723	0	0.0143529	0.000489419	0.460493	0.000108272	0.0035541	0	0.832723
ENSG00000134504	18	18	KCTD1	284252	protein_coding	24040840	24237365	26460876	26657401	0.0213556	0.0103435	0.810909	0.00183278	0.011228	0.00437669	0.00556034	0.00519775	0.810909
ENSG00000265369	18	18	PCAT18|U3	728606	lincRNA|lncRNA	24269493	24283602	26703638	26703638	0.0109099	0.00177269	0.809575	0.000165418	0.00494771	0.00173695	0.00148157	0.00041274	0.809575
ENSG00000263677	18	18	RP11-17A19.2		lincRNA|lncRNA	24268075	24268075	26685954	26688111	0.0102121	0.00337754	0.809527	0.000231284	0.00422658	0.000746981	0.00134576	0.000674056	0.809527
ENSG00000111331	12	12	OAS3	4940	protein_coding	113376157	113407137	112938051	112968244	0.80546	0.652502	0.00498288	0.00189683	0.419062	0.292543	0.502677	0.369363	0.80546
ENSG00000120913	8	8	PDLIM2	64236	protein_coding	22435792	22446796	22578279	22589283	0.694606	0.783647	0.0114994	0.00414773	0.00821634	0.0016271	0.0202977	0.0169615	0.783647
ENSG00000157911	1	1	PEX10	5192	protein_coding	2341443	2345236	2410004	2413797	0.0080259	0.00356122	0.00468776	0.00190197	0.304198	0.767138	0.0665775	0.162429	0.767138
ENSG00000167280	17	17	ENGASE	64772	protein_coding	77071021	77081372	79074824	79085290	0.0195642	0.00125406	0.00791643	0.00154898	0.756693	0.00102373	0.00536693	0.000916102	0.756693
ENSG00000173918	17	17	C1QTNF1	114897	protein_coding	77018896	77042983	79022814	79046901	0.0168555	0.00161549	0.00573593	0.00748228	0.755294	0.00231589	0.00389705	0.00113311	0.755294
ENSG00000221241	19	19	SNORD88A	692202	snoRNA	51302789	51302789	50799532	50799532	0.730788	0	0.00752911	0.000467487	0.453998	0.000242501	0.00197386	0	0.730788
ENSG00000221381	19	19	SNORD88B	692203	snoRNA	51302379	51302379	50799122	50799122	0.730787	0	0.0075125	0.000450882	0.453993	0.000237574	0.00197196	0	0.730787
ENSG00000163818	3	3	LZTFL1	54585	protein_coding	45870065	45957534	45828573	45916042	0.320032	0.722138	0.156027	0.313805	0.185437	0.582861	0.208913	0.426434	0.722138
ENSG00000116151	1	1	MORN1	79906	protein_coding	2307317	2323146	2375878	2391707	0.0050176	0.00257273	0.00900301	0.00159564	0.000868171	0.713022	0.00229151	0.140438	0.713022
ENSG00000267607	19	19	CTD-2369P2.8		antisense|lncRNA	10399695	10399695	10289019	10289019	0.710594	0	0.0120787	0.00011203	0.17389	0.000178369	0.137946	0.000204405	0.710594
ENSG00000105371	19	19	ICAM4	3386	protein_coding	10397643	10397680	10286955	10287004	0.710512	0	0.0120022	0	0.173739	0	0.137753	0	0.710512
ENSG00000011426	7	7	ANLN	54443	protein_coding	36429415	36488548	36389821	36448939	0.0160094	0.0127087	0.014309	0.00527125	0.699943	0.697502	0.00420525	0.00218553	0.699943
ENSG00000237945	21	21	LINC00649	100506334	antisense|lncRNA	35287838	35341820	33915534	33969519	0.646617	0.697422	0.00709049	0.00410338	0.204214	0.224849	0.106647	0.173846	0.697422
ENSG00000182575	17	17	NXPH3	11248	protein_coding	47653220	47655996	49575871	49578634	0.522893	0.000287754	0.00923126	0.00106612	0.69421	0.000228482	0.0164657	0.000932703	0.69421
ENSG00000249906	17	17	RP5-1029K10.2	100288866	antisense|lncRNA	47651426	47651426	49574064	49574064	0.522873	0.000100803	0.00921662	0.000181565	0.694196	0	0.0164548	0.00030349	0.694196
ENSG00000121073	17	17	SLC35B1	10237	protein_coding	47780500	47786376	49703138	49709014	0.515703	0.00635059	0.00892563	0.00116985	0.693367	0.00106626	0.0177366	0.00106253	0.693367
ENSG00000250751	17	17	RP11-613C6.2		antisense|lncRNA	47785696	47785696	49708334	49708334	0.510049	0.00611573	0.00423263	0.000575699	0.692049	0.000962028	0.0152005	0.000575368	0.692049
ENSG00000064195	17	17	DLX3	1747	protein_coding	48071067	48072588	49993703	49995224	0.492717	0.000364483	0.0151431	0.000553363	0.687845	0.000109793	0.015518	0.000355375	0.687845
ENSG00000248172	17	17	RP11-1094H24.3		lincRNA|lncRNA	48074253	48074253	49996889	49996889	0.492669	0.000174634	0.0150328	0.000316639	0.687823	0	0.0154516	0.000170705	0.687823
ENSG00000167747	19	19	C19orf48	84798|84798|692204	protein_coding|transcribed_unitary_pseudogene	51305506	51308186	50798910	50804929	0.682249	0	0.0060346	0.00116471	0.0190742	0.000528765	0.000823995	0.000181857	0.682249
ENSG00000220988	19	19	SNORD88C		snoRNA	51305675	51305675	50802418	50802418	0.682224	0	0.00571278	0.00013702	0.0188983	0	0.000764217	0	0.682224
ENSG00000120910	8	8	PPP3CC	5533	protein_coding	22298332	22368421	22440819	22510908	0.677276	0.000493565	0.0116974	0.00262131	0.00805501	0.00105232	0.016408	0.00142801	0.677276
ENSG00000201761	8	8	RNU6-336P		snRNA	22291904	22291904	22434391	22434391	0.677206	0.000159456	0.0115333	0.000964595	0.0078999	0.000610239	0.0162482	0.000219371	0.677206
ENSG00000169926	15	15	KLF13	51621	protein_coding	31619058	31685778	31326835	31393575	0.675719	0.220393	0.0378439	0.0135931	0.297295	0.241825	0.00547612	0.00125093	0.675719
ENSG00000166912	15	15	MTMR10	54893	protein_coding	31242539	31283810	30950336	30991628	0.67318	0.00437859	0.0482315	0.00453756	0.272544	0.00240869	0.0100478	0.0015577	0.67318
ENSG00000173389	3	3	IQCF1	132141	protein_coding	51937351	51937351	51903335	51903353	0.660424	0.0258614	0.00025099	0	0.000857939	0.000125562	0.000101381	0	0.660424
ENSG00000161671	19	19	EMC10	284361	protein_coding	50979657	50984347	50476400	50481090	0.641281	0	0.00672779	0.000731482	0.451741	0.000106401	0.00196919	0	0.641281
ENSG00000142530	19	19	FAM71E1	112703	protein_coding	50978742	50980010	50475485	50476848	0.641275	0	0.00666652	0.000437357	0.451721	0.000122252	0.00196153	0	0.641275
ENSG00000105552	19	19	BCAT2	587	protein_coding	49300800	49314286	48797543	48811029	0.00371773	0.000515354	0.00210756	0.00115485	0.00302064	0.00220062	0.4889	0.625561	0.625561
ENSG00000064393	7	7	HIPK2	28996	protein_coding	139421841	139477577	139717013	139777998	0.624248	0.36902	0.0219601	0.00106151	0.0622865	0.0329338	0.0325681	0.00154749	0.624248
ENSG00000059377	7	7	TBXAS1	6916	protein_coding	139476850	139657380	139777051	139957581	0.623577	0.608742	0.0214599	0.00209878	0.0620363	0.0478395	0.0324913	0.0193534	0.623577
ENSG00000226230	7	7	AC007237.2		processed_pseudogene|pseudogene	78115847	78115847	78486530	78486530	0.00371072	0.00277669	0.0166062	0.0134143	0.621248	0.613991	0.0044925	0.0039131	0.621248
ENSG00000187391	7	7	MAGI2	9863	protein_coding	77797290	79082890	78035016	79453667	0.00957992	0.0268984	0.0226971	0.0407028	0.62107	0.0276795	0.0209282	0.0417998	0.62107
ENSG00000185499	1	1	MUC1	4582	protein_coding	155160243	155162707	155187767	155192916	0.604131	0.616478	0.00164871	0.00256787	0.593309	0.606477	0.0040855	0.0412993	0.616478
ENSG00000163463	1	1	KRTCAP2	200185	protein_coding	155145253	155145951	155172777	155173475	0.613408	0	0.00361986	0.000130902	0.597702	0.000167085	0.0851738	0.0397397	0.613408
ENSG00000163462	1	1	TRIM46	80128	protein_coding	155145873	155147230	155173787	155174754	0.611131	0.207764	0.00246417	0.000265819	0.596988	0.0453373	0.0484216	0.000870638	0.611131
ENSG00000201579	12	12	RNU6-343P		snRNA	56982302	56982302	56588518	56588518	0.00209166	0.000106897	0.00107339	0	0.0017354	0.000110879	0.607817	0	0.607817
ENSG00000108953	17	17	YWHAE	7531	protein_coding	1264588	1303672	1361294	1400222	0.0100114	0.00189829	0.604876	0.571812	0.00749132	0.00211607	0.00412777	0.00121864	0.604876
ENSG00000143630	1	1	HCN3	57657	protein_coding	155247374	155258395	155277463	155288604	0.604767	0	0.00787566	0.000857746	0.593765	0	0.00673146	0.00029267	0.604767
ENSG00000176444	1	1	CLK2	1196	protein_coding	155239154	155248282	155269363	155278491	0.604761	0	0.00762646	0.00148785	0.593762	0	0.00657372	0.000481655	0.604761
ENSG00000231064	1	1	RP11-263K19.4|THBS3-AS1		antisense|lncRNA	155166659	155170593	155195004	155200802	0.604129	0.396128	0.0016327	0.000845155	0.593303	0.547464	0.0040075	0.00262833	0.604129
ENSG00000271748	1		MIR92B	693235	miRNA	155164968	155164968			0.604129	0	0.0016327	0	0.593303	0	0.0040075	0	0.604129
ENSG00000273088	1	1	RP11-201K10.3		protein_coding	155159748	155159748	155187272	155187272	0.604129	0.207955	0.0016327	0.000252432	0.593303	0.0458092	0.0040075	0.000385831	0.604129
ENSG00000154358	1	1	OBSCN	84033	protein_coding	228395831	228540735	228208044	228374918	0.115332	0.0643382	0.055702	0.0324626	0.602808	0.302442	0.0959854	0.0798062	0.602808
ENSG00000119812	2	2	FAM98A	25940	protein_coding	33811936	33824449	33586869	33599382	0.0137553	0.00140241	0.594436	0.000989234	0.00903882	0.00113994	0.00573774	0.000306492	0.594436
ENSG00000253930	8	8	RP11-1149O23.2|TNFRSF10A-AS1		antisense|lncRNA	23046792	23046792	23189279	23189279	0.592224	0.00122393	0.0172259	0.00313918	0.0106784	0.00263152	0.0138567	0.000239798	0.592224
ENSG00000120889	8	8	TNFRSF10B	8795	protein_coding	22885147	22926692	23027634	23069031	0.590927	0.00134056	0.0156273	0.00311246	0.0060983	0.00109168	0.0134446	0.000670633	0.590927
ENSG00000246130	8	8	RP11-875O11.2	286059	antisense|lncRNA	22925742	22925742	23068229	23068229	0.590272	0.000203204	0.0137902	0.000666114	0.00509438	0.000128791	0.0129446	0.000101531	0.590272
ENSG00000248235	8	8	AC037459.4		protein_coding	22446787	22446837	22589274	22589324	0.58608	0	0.0108657	0	0.00812357	0	0.0144998	0	0.58608
ENSG00000204650	17	17	CRHR1-IT1|LINC02210	147081|147081|401884	pseudogene|transcribed_unitary_pseudogene	43697694	43723037	45620328	45645671	0.176919	0.0180538	0.586041	0.0150698	0.157607	0.0293671	0.219645	0.0319162	0.586041
ENSG00000250714	8	8	RP11-1149O23.4		antisense|lncRNA	23088428	23088428	23230915	23230915	0.586012	0.00106028	0.0108287	0.0055039	0.00494458	0.000957931	0.012842	0.000349504	0.586012
ENSG00000104689	8	8	TNFRSF10A	8797	protein_coding	23054786	23082639	23197273	23225102	0.58564	0.0018518	0.0122059	0.0061215	0.00389733	0.00212718	0.0121515	0.000283827	0.58564
ENSG00000246582	8	8	RP11-1149O23.3	389641	lncRNA|processed_transcript	23081984	23083147	23224471	23225634	0.585147	0.000501221	0.0138313	0.00891619	0.00447201	0.00213918	0.0119997	0.000128683	0.585147
ENSG00000241852	8	8	C8orf58	541565	protein_coding	22457114	22459516	22599599	22602003	0.58486	0	0.0066564	0.000357519	0.00453006	0	0.0120354	0.000240293	0.58486
ENSG00000152689	2	2	RASGRP3	25780	protein_coding	33661391	33764718	33436324	33539651	0.0145727	0.00582668	0.58193	0.0125729	0.0437397	0.0608412	0.00743078	0.0052159	0.58193
ENSG00000167748	19	19	KLK1	3816	protein_coding	51324105	51327043	50820849	50823787	0.57528	0	0.00358881	0.00112962	0.00312396	0.000314646	0.000477018	0.000129064	0.57528
ENSG00000174562	19	19	KLK15	55554	protein_coding	51330407	51340469	50827151	50837213	0.575274	0.000250456	0.00379253	0.0042399	0.0031361	0.00136132	0.000485038	0.000500748	0.575274
ENSG00000180279	19	19	CTD-2568A17.5|LINC01869	284365	lincRNA|transcribed_unitary_pseudogene	51320937	51321184	50808874	50817681	0.575272	0	0.00358637	0.00109265	0.00311052	0.000232615	0.000473697	0	0.575272
ENSG00000267968	19	19	AC011523.2		antisense|lncRNA	51333786	51333786	50830530	50830530	0.575268	0	0.00351531	0.000128351	0.00309795	0	0.000472342	0	0.575268
ENSG00000039139	5	5	DNAH5	1767	protein_coding	13771391	13944652	13714862	14011818	0.00542382	0.00867613	0.0099322	0.00935979	0.0528508	0.0592765	0.558896	0.575054	0.575054
ENSG00000018699	2	2	TTC27	55622	protein_coding	32853099	33002949	32628032	32777882	0.0172033	0.00303751	0.565192	0.0415693	0.0578029	0.00199237	0.0103942	0.00129355	0.565192
ENSG00000173171	1	1	MTX1	4580	protein_coding	155178490	155182246	155208695	155212455	0.39869	0.290215	0.00450387	0.00349583	0.552997	0.329148	0.00361269	0.00137398	0.552997
ENSG00000284586		1	MIR92B	693235	miRNA			155195177	155195177	0	0.396125	0	0.000814983	0	0.547446	0	0.00128144	0.547446
ENSG00000237133	2	2	AC020594.5|RASGRP3-AS1		antisense|lncRNA	33788614	33788614	33563547	33563547	0.00481585	0.000675518	0.547223	0.000661118	0.00444422	0.00848767	0.00240766	0.000864678	0.547223
ENSG00000089127	12	12	OAS1	4938	protein_coding	113344582	113357291	112905856	112915551	0.188436	0.168143	0.00157232	0.000883827	0.543661	0.477604	0.450162	0.427311	0.543661
ENSG00000075035	12	12	WSCD2	9671	protein_coding	108523248	108620767	108129288	108226990	0.538295	0.542882	0.00421006	0.00326095	0.0137472	0.0130617	0.00221549	0.00122618	0.542882
ENSG00000212305	5	5	RNU6-679P		snRNA	12297616	12297616	12297504	12297504	0.00391296	0.000207606	0.00834308	0.000336441	0.0430229	0.000161584	0.535632	0.000114902	0.535632
ENSG00000134160	15	15	TRPM1	4308	protein_coding	31323535	31453476	31031332	31161273	0.525578	0.00478694	0.0417194	0.00324039	0.260999	0.00234085	0.0108908	0.0013249	0.525578
ENSG00000264589	17	17	MAPT-AS1		antisense|lncRNA	43922123	43972966	45844757	45895680	0.11259	0.0478625	0.0771604	0.523761	0.147909	0.039246	0.162957	0.0563743	0.523761
ENSG00000198690	15	15	FAN1	22909	protein_coding	31196055	31220627	30890559	30924484	0.523244	0.00184771	0.037904	0.00113697	0.259615	0.000674133	0.00807653	0.000567004	0.523244
ENSG00000159197	21	21	KCNE2	9992	protein_coding	35736323	35736323	34364006	34364006	0.520397	0	0.008351	0.000318235	0.153118	0	0.111927	0	0.520397
ENSG00000205670	21	21	SMIM11|SMIM11A	54065	protein_coding	35747779	35747903	34375480	34376057	0.520395	0	0.00833196	0	0.153114	0	0.111921	0	0.520395
ENSG00000225555	21	21	AP000320.6		antisense|lncRNA	35747647	35747647	34375364	34375364	0.520395	0	0.00833196	0.000473424	0.153114	0	0.111921	0	0.520395
ENSG00000135709	16	16	KIAA0513	9764	protein_coding	85061375	85120520	85027751	85086914	0.0374159	0.00384562	0.51847	0.339842	0.0338055	0.014498	0.00764032	0.00201975	0.51847
ENSG00000185294	17	17	SPPL2C	162540	protein_coding	43922256	43922256	45844881	45844881	0.0904486	0.0275866	0.063346	0.514303	0.129876	0.0221656	0.142054	0.0336697	0.514303
ENSG00000184922	17	17	FMNL1	752	protein_coding	43298811	43322693	45221444	45245326	0.0120228	0.000105834	0.509173	0	0.00810216	0	0.0175758	0	0.509173
ENSG00000267121	17	17	CTD-2020K17.1|FMNL1-DT	339192	antisense|lncRNA	43297699	43299589	45220332	45222222	0.0111281	0.000394417	0.50889	0	0.0073856	0	0.0160505	0	0.50889
ENSG00000123200	13	13	ZC3H13	23091	protein_coding	46543805	46626894	46011555	46052759	0.0175137	0.00164356	0.495747	0.000504139	0.017358	0.000550415	0.00451302	0.000328191	0.495747
ENSG00000235903	13	13	CPB2-AS1	100509894	antisense|lncRNA	46626941	46627037	46052497	46097361	0.0159398	0.00128815	0.495494	0.000823679	0.0170311	0.000697998	0.00434267	0.000516206	0.495494
ENSG00000136504	17	17	KAT7	11143	protein_coding	47865917	47903364	49788648	49826002	0.369164	0.219081	0.00561939	0.00028381	0.493157	0.34288	0.00826149	0.00341761	0.493157
ENSG00000131408	19	19	NR1H2	7376	protein_coding	50832910	50881998	50329653	50378741	0.140407	0.484944	0.00445195	0.000673739	0.486815	0.422097	0.00246453	0.000904026	0.486815
ENSG00000287863		13			lncRNA			46290300	46290300	0	0.000704227	0	0.485136	0	0.000515744	0	0.00019522	0.485136
ENSG00000234603	13		AL356740.1		pseudogene	113539551	113539551			0.475902	0	0.0033519	0	0.0157987	0	0.000415228	0	0.475902
ENSG00000135372	11	11	NAT10	55226	protein_coding	34127149	34168267	34105617	34146720	0.0201377	0.00106898	0.0252857	0.0172598	0.474426	0.000214534	0.024797	0.000506867	0.474426
ENSG00000131400	19	19	NAPSA	9476	protein_coding	50862478	50869087	50359221	50365830	0.172528	0.4083	0.00338396	0.000391986	0.470054	0.12438	0.00269611	0.00112758	0.470054
ENSG00000086967	19	19	MYBPC2	4606	protein_coding	50936160	50967488	50432892	50464231	0.000389184	0.469831	0.00448895	0.00469457	0.00105395	0.435613	0.000413421	0.00151801	0.469831
ENSG00000123064	12	12	DDX54	79039	protein_coding	113599261	113623284	113161456	113185479	0.153808	0	0.0110692	0.000905785	0.452397	0	0.468098	0	0.468098
ENSG00000139405	12	12	RITA1	84934	protein_coding	113623331	113623347	113185526	113186936	0.153808	0	0.0105397	0.000367862	0.452396	0	0.468098	0	0.468098
ENSG00000201208	12	12	Y_RNA		misc_RNA	113616324	113616324	113178519	113178519	0.153808	0	0.0104989	0.000333701	0.452396	0	0.468098	0	0.468098
ENSG00000269392	19	19	CTB-191K22.6		antisense|lncRNA	50872588	50872588	50369331	50369331	0.0659146	0.0280806	0.00315712	0	0.450574	0.133017	0.00224255	0.000414567	0.450574
ENSG00000109861	11	11	CTSC	1075	protein_coding	88032923	88070955	88309363	88359684	0.450349	0.165205	0.0145504	0.00573169	0.0257015	0.0272211	0.00820155	0.00483664	0.450349
ENSG00000161677	19	19	JOSD2	126119	protein_coding	51011286	51014610	50508029	50511220	0.0657681	0	0.00374435	0.000318517	0.449495	0	0.00164143	0	0.449495
ENSG00000268518	19	19	CTD-2545M3.8	100506114	lincRNA|lncRNA	50990895	50990895	50487638	50487638	0.0657725	0	0.00374269	0.000320747	0.449489	0.000117313	0.00163614	0	0.449489
ENSG00000268854	19	19	CTD-2545M3.2		antisense|lncRNA	50986608	50986608	50483351	50483351	0.0657627	0	0.00372931	0.000307362	0.449484	0.000112352	0.00163388	0	0.449484
ENSG00000260776	15	15	RP11-114H24.2	645752	pseudogene|transcribed_unprocessed_pseudogene	78208143	78219188	77915801	77926846	0.447415	0.430954	0.0137143	0.011547	0.00692236	0.00571091	0.00132302	0.00106161	0.447415
ENSG00000168995	19	19	SIGLEC7	27036	protein_coding	51645556	51650214	51142299	51146957	0.0805463	0	0.0437708	0	0.446821	0	0.0202007	0	0.446821
ENSG00000267895	19	19	SIGLEC19P		pseudogene|transcribed_unprocessed_pseudogene	51647083	51647083	51143826	51143826	0.0805463	0	0.0437708	0	0.446821	0	0.0202007	0	0.446821
ENSG00000180900	8	8	SCRIB	23513	protein_coding	144873712	144897549	143791542	143815773	0.443127	0.445379	0.00147834	0.00137872	0.00152717	0.00147577	0.000460554	0.000414051	0.445379
ENSG00000129450	19	19	SIGLEC9	27180	protein_coding	51628165	51630287	51124906	51127030	0.0776589	0.00011846	0.0323025	0.000244752	0.445183	0	0.00969621	0	0.445183
ENSG00000268581	19	19	SIGLEC18P		pseudogene|unprocessed_pseudogene	51623244	51623244	51119987	51119987	0.0776139	0.000379552	0.0322291	0.000219063	0.445173	0.000148449	0.00968396	0.000450821	0.445173
ENSG00000136869	9	9	TLR4	7099	protein_coding	120466610	120470475	117704175	117708197	0.444251	0.000543848	0.0145153	0.000848124	0.0121272	0.000521477	0.0181024	0.000930013	0.444251
ENSG00000201444	9	9	RNU6-1082P		snRNA	120470380	120470380	117708102	117708102	0.444236	0.000199496	0.0144556	0.000303979	0.0120993	0.000223836	0.0180723	0.000694031	0.444236
ENSG00000285788		3			lncRNA			45842265	45842265	0	0.274908	0	0.103486	0	0.443106	0	0.214277	0.443106
ENSG00000161681	19	19	SHANK1	50944	protein_coding	51166426	51222707	50663169	50719802	0.0651331	0.000135375	0.0164353	0.00215742	0.441954	0.00107555	0.00618023	0.00103846	0.441954
ENSG00000213023	19	19	SYT3	84258	protein_coding	51128547	51171651	50625290	50639881	0.0651502	0.00157982	0.0166426	0.00235329	0.441886	0.00170461	0.0058111	0.000660024	0.441886
ENSG00000235034	19	19	C19orf81	342918	protein_coding	51152702	51161753	50649445	50658496	0.0639211	0	0.0158026	0.00109116	0.440484	0.00138346	0.00455112	0.00016591	0.440484
ENSG00000133247	19	19	KMT5C|SUV420H2	84787	protein_coding	55851221	55857441	55339853	55346073	0.0716348	0.000586438	0.0189322	0.000717988	0.440325	0.000354153	0.00782441	0.00133974	0.440325
ENSG00000267531	19		AC020922.1		protein_coding	55851254	55851254			0.0714399	0	0.0187833	0	0.440255	0	0.007744	0	0.440255
ENSG00000179922	19	19	ZNF784	147808	protein_coding	56135932	56135967	55624566	55624566	0.0771443	0.000494562	0.011263	0.00169264	0.439162	0.000831043	0.00810517	0.00101427	0.439162
ENSG00000142513	19	19	ACP4|ACPT	93650	protein_coding	51293672	51293672	50790415	50790415	0.0619519	0	0.00826306	0.000858572	0.439135	0.000469224	0.00282436	0.00013122	0.439135
ENSG00000268375	19	19	CTD-2568A17.8		antisense|lncRNA	51296841	51296841	50793584	50793584	0.0619517	0	0.00828751	0.000368486	0.439116	0.000217718	0.00281953	0	0.439116
ENSG00000261341	19	19	CTD-2568A17.1	105372440	lincRNA|protein_coding	51289374	51289467	50786117	50793142	0.061951	0	0.00828946	0.00120265	0.439108	0.000578416	0.00281431	0.000191962	0.439108
ENSG00000099338	19	19	CATSPERG	57828	protein_coding	38826415	38855531	38335775	38364891	0.0687709	0.00403659	0.0111996	0.00319426	0.438675	0.00259676	0.00387362	0.00169415	0.438675
ENSG00000243927	21	21	MRPS6	64968	protein_coding	35445524	35496253	34073224	34123953	0.437379	0.000358469	0.00792917	0.000749339	0.438459	0.000289331	0.0910122	0.00098422	0.438459
ENSG00000272962	21		SLC5A3	6526	protein_coding	35445870	35445870			0.437183	0	0.00752693	0	0.438272	0	0.0903627	0	0.438272
ENSG00000198743	21	21	SLC5A3	6526	protein_coding	35445870	35445870	34073578	34073578	0.437129	0	0.00741425	0.000255706	0.438235	0	0.0902629	0.000203741	0.438235
ENSG00000272657	21	21	AP000320.7		lncRNA|processed_transcript	35445892	35445892	34073592	34073592	0.437129	0	0.00741425	0.00014303	0.438235	0	0.0902629	0.000103909	0.438235
ENSG00000062822	19	19	POLD1	5424	protein_coding	50887461	50920210	50384204	50416953	0.0606419	0.000332922	0.0065289	0.00237243	0.438032	0.00183388	0.00210592	0.00088372	0.438032
ENSG00000099337	19	19	KCNK6	9424	protein_coding	38810484	38810883	38319845	38320243	0.0661037	0.000437179	0.00927	0.000564368	0.437723	0.000292045	0.00267885	0.000162938	0.437723
ENSG00000268913	19		AC026806.2		lincRNA	38822274	38822274			0.0660007	0	0.00914802	0	0.437678	0	0.00263421	0	0.437678
ENSG00000264213	19		RN7SL324P		misc_RNA	50900510	50900510			0.0603083	0	0.00279424	0	0.437216	0	0.00181957	0	0.437216
ENSG00000074319	11	11	TSG101	7251	protein_coding	18503278	18548779	18481731	18526951	0.0341186	0.00383438	0.426514	0.0016142	0.0132883	0.00180523	0.0141021	0.00289432	0.426514
ENSG00000179119	11	11	SPTY2D1	144108	protein_coding	18655936	18656338	18634342	18634791	0.0356839	0.00183155	0.425282	0.0113564	0.0114631	0.00159023	0.0129345	0.00101145	0.425282
ENSG00000165124	9	9	SVEP1	79987	protein_coding	113141658	113342160	110379378	110579880	0.422362	0.101455	0.0039847	0.00373244	0.00317688	0.00284347	0.00406773	0.00264653	0.422362
ENSG00000076108	12	12	BAZ2A	11176	protein_coding	56995313	57030600	56601529	56636816	0.00247448	0.000749198	0.00246139	0.000272079	0.0021175	0.000417234	0.415382	0.000123364	0.415382
ENSG00000113594	5	5	LIFR	3977	protein_coding	38489347	38608456	38489245	38608354	0.00172532	0.00444886	0.0239079	0.412623	0.0276545	0.040822	0.000903602	0.00156149	0.412623
ENSG00000087086	19	19	FTL	2512	protein_coding	49468558	49468558	48965309	48965309	0.0453727	0	0.0104443	0.000599308	0.0171033	0	0.411835	0	0.411835
ENSG00000156958	15	15	GALK2	2585	protein_coding	49447853	49611879	49155656	49319682	0.40861	0.287096	0.0146025	0.0030014	0.0128284	0.00408622	0.0118916	0.00437255	0.40861
ENSG00000131401	19	19	NAPSB	256236	pseudogene|transcribed_unprocessed_pseudogene	50837818	50848024	50334561	50344767	0.0014625	0.407995	0.000212392	0.000414583	0.000484771	0.00304411	0	0.000105684	0.407995
ENSG00000205683	14	14	DPF3	8110	protein_coding	73142479	73360809	72675771	72894101	0.0161322	0.00504799	0.123628	0.00768363	0.406516	0.00283481	0.00966663	0.00237398	0.406516
ENSG00000257043	11	11	RP11-137N23.1|SRSF3P1		processed_pseudogene|pseudogene	18686597	18686597	18665050	18665050	0.000356876	0.00097674	0.00453667	0.402186	0.000245077	0.002079	0.000158407	0.000367231	0.402186
ENSG00000212526	15	15	RNU6-466P		snRNA	31248553	31248553	30956350	30956350	0.401768	0.000410682	0.019243	0.000472002	0.0427345	0.000217899	0.00604029	0.00018294	0.401768
ENSG00000121691	11	11	CAT	847	protein_coding	34460472	34492261	34438934	34470714	0.011748	0.00675498	0.0368518	0.00209701	0.39244	0.397404	0.0108907	0.0115088	0.397404
ENSG00000223745	1	1	CCDC18-AS1|RP4-717I23.3	100131564|101930082|101930643	lncRNA|processed_transcript	93739140	93811582	93273583	93346025	0.314998	0.39501	0.00605155	0.00372759	0.0161502	0.0148645	0.0437219	0.0449225	0.39501
ENSG00000137166	6	6	FOXP4	116113	protein_coding	41514164	41537912	41546381	41586795	0.104241	0.00128134	0.00396262	0.00282147	0.390328	0.00155068	0.0115536	0.00125436	0.390328
ENSG00000234753	6	6	FOXP4-AS1|RP11-328M4.2	101060264	antisense|lncRNA	41513812	41516359	41546074	41548621	0.103848	0.000687269	0.00451414	0.00238715	0.389579	0.000299753	0.0111219	0.000796627	0.389579
ENSG00000165119	9	9	HNRNPK	3190	protein_coding	86585701	86595569	83970786	83980616	0.387563	0.0844733	0.0698857	0.00206928	0.0478963	0.00237149	0.027022	0.000439872	0.387563
ENSG00000050820	16	16	BCAR1	9564	protein_coding	75270401	75301951	75236503	75268053	0.189547	0.00417898	0.0258425	0.00287576	0.384717	0.00802817	0.0235946	0.00100741	0.384717
ENSG00000178966	9	9	RMI1	80010	protein_coding	86595626	86595713	83980798	83980805	0.384484	0.0383079	0.0695983	0.000354124	0.0476537	0.000428357	0.026994	0	0.384484
ENSG00000134215	1	1	VAV3	10451	protein_coding	108216271	108507766	107673649	107965180	0.383761	0.102692	0.0197218	0.00347725	0.0533828	0.0143963	0.0121359	0.00248828	0.383761
ENSG00000230489	1	1	VAV3-AS1	100873946	antisense|lncRNA	108507065	108507065	107964443	107964443	0.381689	0	0.0167858	0	0.0513276	0	0.0106921	0	0.381689
ENSG00000179950	8	8	PUF60	22827	protein_coding	144900646	144912029	143818476	143829352	0.378908	0.0378288	0.00344222	0.000459827	0.00418731	0.000272548	0.00128648	0.000134926	0.378908
ENSG00000115107	2	2	STEAP3	55240	protein_coding	119981384	120002047	119223831	119223853	0.00233904	0.000664162	0.273826	0.377069	0.0683931	0.107383	0.00755951	0.00684456	0.377069
ENSG00000169241	1	1	SLC50A1	55974	protein_coding	155107820	155110524	155135344	155138048	0.00413944	0.0159835	0.00238867	0.00199898	0.00335474	0.002637	0.376168	0.363502	0.376168
ENSG00000068650	13	13	ATP11A	23250	protein_coding	113344643	113534615	112690038	112880972	0.375186	0.375034	0.00954154	0.00739866	0.018821	0.017505	0.00253213	0.00142719	0.375186
ENSG00000101489	18	18	CELF4	56853	protein_coding	34833944	35146000	37253981	37565827	0.0100588	0.00228959	0.00965319	0.00320542	0.370627	0.0295607	0.0119177	0.00458827	0.370627
ENSG00000153786	16	16	ZDHHC7	55625	protein_coding	85010887	85045141	84977281	85011535	0.0245503	0.00335604	0.367644	0.00326447	0.0287467	0.00365922	0.00655452	0.00152574	0.367644
ENSG00000157152	3	3	SYN2	6854	processed_transcript|protein_coding	12045876	12203045	12004388	12161545	0.357103	0.362908	0.00553781	0.00237614	0.00418351	0.00337512	0.00265773	0.00111982	0.362908
ENSG00000254048	8	8	RP11-328K2.1		lncRNA|sense_intronic	59905497	59905497	58992938	58992938	0.211558	0.361485	0.00115285	0.00192449	0.0237656	0.0462421	0.000289531	0.000452598	0.361485
ENSG00000103194	16	16	USP10	9100	protein_coding	84733584	84801873	84699986	84768267	0.0416672	0.0148736	0.358962	0.00959855	0.0265732	0.00767451	0.00775385	0.0081382	0.358962
ENSG00000266391	7		AC074389.1		miRNA	1820427	1820427			0.00229626	0	0.35491	0	0.0334413	0	0.00133194	0	0.35491
ENSG00000120071	17	17	KANSL1	284058|284058|101929776	protein_coding	44109932	44302733	46032566	46225389	0.264564	0.261223	0.138652	0.130895	0.353215	0.330234	0.237021	0.228437	0.353215
ENSG00000170954	19	19	ZNF415	55786	protein_coding	53626902	53636330	53123649	53133077	0.352103	0.35162	0.00191364	0.00136579	0.00281283	0.00244168	0.000872025	0.000604857	0.352103
ENSG00000183309	8	8	ZNF623	9831	protein_coding	144718183	144731954	143636019	143649660	0.350787	0.0573369	0.00947166	0.00548115	0.00936877	0.00255371	0.00206831	0.000918474	0.350787
ENSG00000121104	17	17	FAM117A	81558	protein_coding	47797256	47866542	49719894	49789180	0.155909	0.305616	0.00576408	0.00255873	0.150888	0.350623	0.00609979	0.00933129	0.350623
ENSG00000027075	14	14	PRKCH	5583	protein_coding	61654277	62010080	61187559	61543362	0.349792	0.0192217	0.0318588	0.012143	0.0256592	0.00710035	0.0169177	0.00358624	0.349792
ENSG00000100644	14	14	HIF1A	3091	protein_coding	62162231	62212323	61695513	61745605	0.349018	0.231999	0.028105	0.00800474	0.0224151	0.00479921	0.0146014	0.0017923	0.349018
ENSG00000232774	14	14	RP11-47I22.3		lncRNA|protein_coding	62037258	62114138	61570405	61647420	0.346598	0.000906088	0.0262735	0.00053331	0.021384	0.000393579	0.0144642	0.000275622	0.346598
ENSG00000252075	8		RNU7-109P		snRNA	144728139	144728139			0.346427	0	0.00818939	0	0.00771677	0	0.0015999	0	0.346427
ENSG00000250548	14	14	LINC01303|RP11-47I22.2	101927780	lincRNA|lncRNA	62036912	62037371	61570194	61570653	0.346332	0	0.0262351	0.000128264	0.0213633	0	0.0144478	0	0.346332
ENSG00000258926	14	14	RP11-47I22.1		antisense|lncRNA	62012005	62012005	61543486	61545484	0.346185	0.000352405	0.0265601	0.000723069	0.0217783	0.000287779	0.0146645	0.000510757	0.346185
ENSG00000258777	14	14	HIF1A-AS1	100750246	lincRNA|lncRNA	62162541	62162541	61695823	61695823	0.345939	0.0295086	0.0280478	0.000376494	0.0223522	0.000242451	0.0145466	0.000115756	0.345939
ENSG00000104518	8	8	GSDMD	79792	protein_coding	144635377	144644220	143553207	143562050	0.345595	0.0013749	0.00764804	0.00149704	0.00933553	0.00273788	0.00138287	0.000505639	0.345595
ENSG00000204839	8	8	MROH6	642475	protein_coding	144649281	144655141	143567111	143572772	0.345152	0.000581959	0.00739181	0.000873823	0.00895062	0.00178493	0.00130465	0.000324361	0.345152
ENSG00000255050	8	8	RP11-661A12.9		antisense|lncRNA	144655660	144655660	143573490	143573490	0.345042	0	0.00717741	0.000165712	0.00874201	0.00010373	0.00121782	0	0.345042
ENSG00000258989	14	14	RP11-47I22.4		protein_coding	61995846	61995846	61529128	61529128	0.344264	0.000540651	0.0250448	0.00129899	0.0210748	0.000738107	0.0148876	0.000493433	0.344264
ENSG00000103187	16	16	COTL1	23406	protein_coding	84610702	84651683	84577096	84618078	0.0612259	0.0152087	0.344159	0.00240215	0.0363909	0.00395145	0.0124705	0.00184982	0.344159
ENSG00000023608	14	14	SNAPC1	6617	protein_coding	62229075	62229075	61762420	61762420	0.342702	0.000248029	0.0245461	0.000417057	0.0208477	0.000435546	0.0153152	0.000178584	0.342702
ENSG00000250310	17	17	RP5-1029K10.4		antisense|lncRNA	47655324	47655324	49567889	49577962	0.263408	0.000250057	0.00472499	0.00105909	0.342034	0.00021098	0.0085696	0.000788265	0.342034
ENSG00000181135	8	8	ZNF707	286075|101928160	protein_coding	144766622	144790221	143684452	143708051	0.341979	0.000764594	0.00598333	0.00175192	0.00281925	0.00058217	0.00104488	0.000396961	0.341979
ENSG00000181097	8	8	LINC02878|RP11-429J17.2	286076	antisense|lncRNA	144778324	144778324	143696154	143696154	0.341426	0.000183268	0.00523103	0.00132818	0.002473	0.000230986	0.000804997	0.000223963	0.341426
ENSG00000214733	8		RP11-429J17.8		antisense	144871090	144871685			0.340443	0	0.00123433	0	0.00132192	0	0.000399074	0	0.340443
ENSG00000216090	8		MIR937	100126338	miRNA	144895212	144895212			0.340435	0	0.00120215	0	0.0012941	0	0.000390919	0	0.340435
ENSG00000151151	10	10	IPMK	253430	protein_coding	60027694	60027694	58267894	58267894	0.0730187	0.00142138	0.0550507	0.000536122	0.340124	0.0147957	0.022321	0.000180177	0.340124
ENSG00000122873	10	10	CISD1	55847	protein_coding	60028818	60033193	58269162	58273433	0.0729114	0.00184244	0.0549232	0.00059387	0.339829	0.0231679	0.0222906	0.000221998	0.339829
ENSG00000136738	10	10	STAM	8027	protein_coding	17686124	17736925	17644151	17694926	0.0212942	0.00284839	0.339003	0.00316144	0.0261528	0.00236383	0.00647253	0.00136314	0.339003
ENSG00000176358	17	17	TAC4	255061|255061|729220	protein_coding	47925379	47925379	49848017	49848017	0.251583	0.249873	0.00254239	0.0024028	0.33861	0.338326	0.00592636	0.00635492	0.33861
ENSG00000204584	17	17	RP11-304F15.3		antisense|lncRNA	47923272	47923272	49845910	49845910	0.251583	0	0.00254239	0.000246597	0.33861	0	0.00592636	0	0.33861
ENSG00000260589	10	10	RP11-390B4.5|STAM-AS1	102723166	antisense|lncRNA	17685877	17685877	17643878	17643878	0.0195067	0.00203894	0.337735	0.0021728	0.0248806	0.00170622	0.00552183	0.000923829	0.337735
ENSG00000259535	14	14	RPL21P12		processed_pseudogene|pseudogene	103614934	103614934	103148597	103148597	0.00182436	0.00163639	0.00199626	0.00254205	0.333778	0.283563	0.00328168	0.00258496	0.333778
ENSG00000166224	10	10	SGPL1	8879	protein_coding	72575717	72614463	70815948	70869186	0.0104169	0.0068787	0.00830109	0.00819337	0.186035	0.333496	0.00392457	0.00279609	0.333496
ENSG00000214401	17	17	KANSL1-AS1	644246|644246|107984142	antisense|lncRNA	44270942	44273424	46193576	46196058	0.24802	0.0310592	0.125505	0.0207652	0.330616	0.0322829	0.212556	0.0248006	0.330616
ENSG00000163817	3	3	SLC6A20	54716	protein_coding	45807262	45838027	45765770	45796536	0	0	0.178354	0.0708645	0	0	0.329234	0.329234	0.329234
ENSG00000136810	9	9	TXN	7295	protein_coding	113007396	113018920	110245116	110256507	0.327544	0.00012012	0.00456945	0.00145916	0.00383556	0.00185042	0.00181252	0.000483616	0.327544
ENSG00000184566	11	11	AC132216.1		lncRNA|protein_coding	33902189	33902189	33880643	33880643	0.0136437	0.00249155	0.00891804	0.00167711	0.326538	0.00575713	0.0192357	0.000277245	0.326538
ENSG00000139613	12	12	SMARCC2	6601	protein_coding	56568497	56583351	56174713	56189567	0.00975878	0.000412913	0.005704	0.000292348	0.00763686	0.000272083	0.323143	0.00017816	0.323143
ENSG00000258199	12	12	RP11-977G19.5		lncRNA|sense_overlapping	56584068	56584068	56190284	56190284	0.00963861	0.000122408	0.0056157	0.000105532	0.00754896	0	0.323133	0	0.323133
ENSG00000285940		18			lncRNA			37565281	37610698	0	0.00317866	0	0.00138298	0	0.322181	0	0.00428141	0.322181
ENSG00000147571	8	8	CRH	1392	protein_coding	67090960	67090960	66178464	66178464	0.321516	0.00116479	0.0103869	0.00468413	0.00444562	0.00373167	0.00322414	0.00654715	0.321516
ENSG00000176788	5	5	BASP1	10409	protein_coding	17065707	17217669	17065598	17217631	0.0345582	0.00131504	0.0661214	0.00127045	0.321475	0.000764217	0.00710002	0.00100489	0.321475
ENSG00000215196	5	5	AC091878.1|BASP1-AS1	285696	antisense|lncRNA	17217156	17217156	17216182	17217047	0.0344068	0.000863677	0.0660978	0.00104448	0.321431	0.000551758	0.00698734	0.000511401	0.321431
ENSG00000251371	5	5	CTD-2318H23.1		lincRNA|lncRNA	4640844	4640844	4640731	4640731	0.00144557	0.000738798	0.320912	0.000255194	0.00366773	0.000522524	0.000570248	0.000390657	0.320912
ENSG00000142197	21	21	DOP1B|DOPEY2	9980	protein_coding	37529080	37618599	36156782	36246301	0.00586593	0.00161767	0.318494	0.00331674	0.193321	0.00209161	0.0525639	0.000841392	0.318494
ENSG00000132963	13	13	POMP	51371	protein_coding	29233241	29233241	28659104	28659130	0.0120789	0.000248552	0.317429	0.000254018	0.00662573	0.000232141	0.00543335	0.000104543	0.317429
ENSG00000258345	12	12	RP11-603J24.6		antisense|lncRNA	56513723	56513723	56119939	56119939	0.00571171	0	0.00416091	0	0.00442158	0	0.3173	0	0.3173
ENSG00000236830	21	21	CBR3-AS1	100506428	lncRNA|processed_transcript	37509683	37528615	36134006	36175815	0.00560377	0.00270936	0.317299	0.00367271	0.192214	0.00203713	0.0522672	0.00124937	0.317299
ENSG00000135423	12	12	GLS2	27165	protein_coding	56866256	56882198	56472472	56488414	0.00303398	0.00122959	0.0018293	0.000234984	0.00225307	0.000662712	0.315947	0.19596	0.315947
ENSG00000139579	12	12	NABP2	79035	protein_coding	56615799	56618185	56222015	56224401	0.00718399	0.000658655	0.00389075	0.000593493	0.00544616	0.000397084	0.313994	0.00053365	0.313994
ENSG00000181852	12	12	RNF41	10193	protein_coding	56602328	56615717	56208544	56221933	0.0069233	0.000641342	0.00365	0.000574974	0.00531733	0.000385877	0.313759	0.000521429	0.313759
ENSG00000244119	3	3	PDCL3P4	285359	processed_pseudogene|pseudogene	101431316	101431316	101712472	101712472	0.000601488	0.000277699	0.000502308	0.00030956	0.00972696	0.0085918	0.31329	0.305781	0.31329
ENSG00000126217	13	13	MCF2L	23263	protein_coding	113548692	113749536	112894378	113095222	0.312779	0.0417653	0.0136661	0.0101162	0.0235375	0.0156531	0.00757138	0.0063404	0.312779
ENSG00000166016	11	11	ABTB2	25841	protein_coding	34264092	34379555	34242545	34358010	0.0289973	0.00150353	0.200776	0.0015249	0.310437	0.000678975	0.0203365	0.00133646	0.310437
ENSG00000261244	15	15	RP11-114H24.7		lincRNA|lncRNA	78208864	78208864	77916522	77916522	0.31038	0.240686	0.0114668	0.00780744	0.00595574	0.00383584	0.00116511	0.000627317	0.31038
ENSG00000108064	10	10	TFAM	7019	protein_coding	60144782	60145364	58385345	58385604	0.0326696	0.00200659	0.0135329	0.000590274	0.306771	0.00219683	0.00398485	0.000208694	0.306771
ENSG00000242066	15	15	RN7SL214P		misc_RNA	78209324	78209324	77916982	77916982	0.306346	0.236652	0.0114433	0.00778388	0.00589794	0.00377804	0.00116098	0.000623182	0.306346
ENSG00000162585	1	1	C1orf86|FAAP20	199990	protein_coding	2125547	2144159	2194108	2212720	0.00597015	0.00111142	0.00688471	0.00179575	0.304455	0.000118402	0.067421	0.000588777	0.304455
ENSG00000203301	1		AL590822.1		protein_coding	2145620	2145620			0.00526146	0	0.00603156	0	0.304374	0	0.0671262	0	0.304374
ENSG00000234396	1	1	RP11-181G12.4		lincRNA|lncRNA	2143962	2143962	2212523	2212523	0.00519564	0.000579924	0.00593197	0.00111001	0.304369	0	0.0670835	0.000227636	0.304369
ENSG00000243558	1		RP11-181G12.5		lincRNA	2144013	2144013			0.00519564	0	0.00593197	0	0.304369	0	0.0670835	0	0.304369
ENSG00000142606	1	1	MMEL1	79258	protein_coding	2524117	2564481	2592678	2633016	0.00654095	0.00129696	0.00721021	0.00247898	0.30428	0.000138927	0.0667987	0.000558807	0.30428
ENSG00000157870	1	1	FAM213B|PRXL2B	127281	protein_coding	2517930	2520033	2586491	2588594	0.00531501	0.00027277	0.00485516	0.000570864	0.304147	0	0.0663095	0	0.304147
ENSG00000182873	1	1	PRKCZ-AS1|RP11-181G12.2	100506504	antisense|lncRNA	2115314	2115828	2183875	2184389	0.0042118	0.000474541	0.00311838	0.000571868	0.304106	0	0.0664968	0.000179647	0.304106
ENSG00000269554	1		AL590822.2		protein_coding	2121237	2121237			0.00405671	0	0.00306826	0	0.3041	0	0.0665425	0	0.3041
ENSG00000271819	15	15	RNU6-94P|U6		snRNA	50639726	50639726	50347529	50347529	0.302305	0.000211954	0.0114267	0.00021151	0.00918901	0.000127762	0.00900903	0	0.302305
ENSG00000107738	10	10	C10orf54|VSIR	64115	protein_coding	73517387	73533255	71757630	71773520	0.299333	0.00178326	0.0116565	0.00246366	0.00555707	0.00125408	0.00508977	0.00129836	0.299333
ENSG00000119599	14	14	DCAF4	26094	protein_coding	73393040	73425423	72926377	72958715	0.00918279	0.00199196	0.0291819	0.00205745	0.297019	0.000836031	0.00429423	0.000887063	0.297019
ENSG00000238972	14		snoU13		snoRNA	73376231	73376231			0.00771829	0	0.0282225	0	0.296985	0	0.00444084	0	0.296985
ENSG00000257576	12	12	HSPD1P4|RP11-153M3.1		processed_pseudogene|pseudogene	56904786	56904786	56511002	56511002	0	0	0	0	0.000188515	0.000243	0.294485	0.295151	0.295151
ENSG00000215912	1	1	TTC34	100287898	protein_coding	2571151	2718286	2789665	2801717	0.00477313	0.000409303	0.00490149	0.00100202	0.293615	0	0.0637641	0.00016524	0.293615
ENSG00000157873	1	1	TNFRSF14	8764	protein_coding	2487078	2493240	2555639	2561801	0.00372987	0.000200202	0.00346007	0.000269455	0.293548	0	0.0637085	0	0.293548
ENSG00000238164	1	1	RP3-395M20.8|TNFRSF14-AS1	100133445	lncRNA|processed_transcript	2483037	2488470	2551598	2557031	0.00371867	0.000242352	0.00338194	0.000305587	0.293547	0	0.0637151	0	0.293547
ENSG00000197921	1	1	HES5	388585	protein_coding	2461684	2461684	2530263	2530263	0.00361698	0.000136228	0.00331225	0.000577882	0.293539	0	0.0636949	0.000239182	0.293539
ENSG00000272449	1	1	RP3-395M20.12		lincRNA|lncRNA	2477904	2477904	2530064	2546400	0.0036327	0.000255805	0.00331416	0.000742931	0.293538	0	0.0636783	0.000265515	0.293538
ENSG00000277632		17	CCL3	6348	protein_coding			36090134	36090169	0	0.293336	0	0.00565762	0	0.0053399	0	0.00257589	0.293336
ENSG00000169242	1	1	EFNA1	1942	protein_coding	155099936	155103680	155127876	155131204	0.0174221	0.00493689	0.0015467	0.000425358	0.00442462	0.00199658	0.292691	0.29164	0.292691
ENSG00000259179	15	15	UBE2CP4		processed_pseudogene|pseudogene	31712331	31712331	31420128	31420128	0.247913	0.291155	0.0025159	0.00256578	0.0283293	0.0286401	0.000108072	0.000133532	0.291155
ENSG00000134283	12	12	PPHLN1	51535	protein_coding	42632249	42781192	42238447	42442649	0.0140277	0.00393935	0.0345778	0.0160863	0.290766	0.150731	0.0545642	0.0306519	0.290766
ENSG00000165118	9	9	C9orf64	84267	protein_coding	86571242	86571901	83956327	83956986	0.287437	0.0157996	0.0289462	0.000704256	0.0279468	0.000672081	0.0130706	0.0001167	0.287437
ENSG00000260372	18	18	AQP4-AS1	147429	antisense|lncRNA	24235706	24445272	26655737	26929066	0.00771085	0.0111415	0.000444674	0.286127	0.00221498	0.00505982	0.00183886	0.00315914	0.286127
ENSG00000224298	17		AC069363.1		antisense	34400226	34415639			0.285515	0	0.00423518	0	0.00417567	0	0.00163022	0	0.285515
ENSG00000241837	21	21	ATP5O|ATP5PO	539	protein_coding	35279716	35288284	33907412	33915814	0.279808	0.281922	0.0066831	0.00160461	0.0415979	0.0411355	0.024356	0.022618	0.281922
ENSG00000165996	10	10	HACD1|PTPLA	9200	protein_coding	17645743	17659376	17603744	17617374	0.0186044	0.00101074	0.281751	0.000735056	0.0183151	0.000507484	0.00626103	0.000401748	0.281751
ENSG00000252101	16	16	RNU6-758P		snRNA	75320696	75320696	75286800	75286800	0.132459	0.0103452	0.0170649	0.00449986	0.281453	0.0765187	0.0163184	0.00140083	0.281453
ENSG00000159200	21	21	RCAN1	1827	protein_coding	35893881	35987441	34521583	34615113	0.278356	0.000886966	0.0127365	0.00780794	0.0422219	0.000837697	0.0256593	0.00185781	0.278356
ENSG00000252612	1	1	Y_RNA		misc_RNA	185235667	185235667	185266535	185266535	0.00221352	0.00310284	0.000106536	0.00013703	0.00842723	0.0115299	0.129599	0.277667	0.277667
ENSG00000164989	9	9	CCDC171	203238	protein_coding	15552895	16042796	15553043	16042798	0.271869	0.276704	0.0571395	0.0311726	0.0746753	0.0769328	0.0212245	0.00368788	0.276704
ENSG00000197358	14	14	BNIP3P1		pseudogene|transcribed_processed_pseudogene	28733596	28733760	28264390	28264554	0.00174114	0.00206805	0.00074744	0.000909335	0.000852676	0.00102813	0.246302	0.275587	0.275587
ENSG00000247287	14	14	RP11-902B17.1		lncRNA|processed_transcript	61789512	61789536	61322794	61322838	0.274711	0.000971408	0.016899	0.000591273	0.0133328	0.000569172	0.00532465	0.000278236	0.274711
ENSG00000113369	5	5	ARRDC3	57561	protein_coding	90669662	90679176	91373845	91383317	0.272447	0.000778071	0.0402098	0.00135797	0.0321712	0.000664587	0.015963	0.000322503	0.272447
ENSG00000008196	6	6	TFAP2B	7021	protein_coding	50786436	50789498	50818723	50821785	0.271477	0.000793705	0.0136932	0.000801799	0.0191011	0.000625039	0.0114447	0.00644367	0.271477
ENSG00000135018	9	9	UBQLN1	29979	protein_coding	86280308	86323118	83665393	83707958	0.270452	0.0248554	0.0141805	0.00191072	0.0169901	0.00140013	0.00632321	0.000998002	0.270452
ENSG00000153207	1	1	AHCTF1	25909	protein_coding	247013151	247095280	246849849	246931948	0.078453	0.00245079	0.038683	0.00188645	0.267682	0.00126838	0.0156517	0.000832928	0.267682
ENSG00000112116	6	6	IL17F	112744	protein_coding	52103965	52109335	52239167	52244500	0.260917	0.266958	0.00628359	0.0013488	0.00884083	0.00621784	0.0196039	0.000493627	0.266958
ENSG00000222018	21	21	C21orf140|FAM243A	101928147	protein_coding	35773370	35773370	34401072	34401072	0.262479	0	0.0050325	0	0.0369859	0	0.0109303	0	0.262479
ENSG00000254473	9	9	RP11-522I20.3		antisense|lncRNA	86322509	86323233	83707594	83708318	0.261343	0.00413117	0.0133859	0.000374881	0.0164246	0.00028552	0.0058695	0.000298857	0.261343
ENSG00000142188	21	21	TMEM50B	757	protein_coding	34821271	34852318	33448964	33479974	0.260688	0	0.216608	0.000843844	0.244984	0	0.0833924	0	0.260688
ENSG00000215088	21	21	RPS5P3		processed_pseudogene|pseudogene	34854502	34854502	33482195	33482195	0.260688	0	0.216191	0	0.244984	0	0.08339	0	0.260688
ENSG00000065989	19	19	PDE4A	5141	protein_coding	10527449	10569645	10416773	10458969	0.00279256	0.00231858	0.0111569	0.00076422	0.0317633	0.0178592	0.259909	0.231957	0.259909
ENSG00000206996	8	8	RNU6-842P		snRNA	12901859	12901859	13044350	13044350	0.0508905	0.000661283	0.25989	0.00142178	0.0672582	0.00185675	0.0551352	0.00258233	0.25989
ENSG00000261097	13	13	LINC00563	100861554	lincRNA|lncRNA	46871979	46871979	46297844	46297844	0.00014171	0.000381423	0.000109191	0.25897	0.000965109	0.00125104	0	0.000144876	0.25897
ENSG00000244294	21	21	RN7SL740P		misc_RNA	35291642	35291642	33919338	33919338	0.257468	0.257468	0.000905457	0.000905457	0.0378557	0.0378557	0.0100768	0.0100768	0.257468
ENSG00000006075	17		CCL3	6348	protein_coding	34417480	34417515			0.254717	0	0.00136767	0	0.00160406	0	0.000384648	0	0.254717
ENSG00000259545	15	15	RP11-325E5.4		processed_pseudogene|pseudogene	49470938	49470938	49178741	49178741	0.254294	0.150322	0.00175168	0.00112353	0.00282406	0.00140441	0.00209617	0.00179231	0.254294
ENSG00000095596	10	10	CYP26A1	1592	protein_coding	94833232	94833647	93073475	93076333	0.254162	0.000985088	0.00974417	0.000539763	0.013934	0.000190602	0.0110032	0.000124312	0.254162
ENSG00000182504	3	3	CEP97	79598	protein_coding	101442769	101451455	101724593	101732611	0.00161041	0.000533527	0.00161465	0.000536552	0.00987125	0.00318362	0.253706	0.0570773	0.253706
ENSG00000144815	3	3	NXPE3	91775	protein_coding	101498046	101504244	101779202	101801860	0.0116757	0.000577306	0.0178287	0.00072499	0.0149646	0.0037205	0.252552	0.0601931	0.252552
ENSG00000066422	3	3	ZBTB11	27107	protein_coding	101378767	101396339	101659923	101677132	0.00948177	0.000705079	0.0195367	0.000557584	0.0289637	0.00725378	0.251844	0.087941	0.251844
ENSG00000238446	10	10	RNU7-38P		snRNA	73604551	73604551	71844794	71844794	0.250538	0.000383571	0.00505486	0.000711587	0.00283939	0.000621256	0.00213976	0.000640343	0.250538
ENSG00000260139	15	15	CSPG4P13		pseudogene|transcribed_unprocessed_pseudogene	78187026	78194003	77894684	77901661	0.250019	0.077124	0.0134769	0.00696419	0.00489982	0.00270573	0.00152406	0.00112921	0.250019
ENSG00000264210	15	15	MIR4716	100616332	miRNA	49461350	49461350	49169153	49169153	0.24998	0.0391957	0.00173064	0.000278692	0.00280893	0.000631652	0.00209181	0.000136448	0.24998
ENSG00000125629	2	2	INSIG2	51141	protein_coding	118846028	118864235	118088452	118106659	0.00816269	0.00124811	0.249647	0.000419846	0.0601409	0.000693279	0.00889543	0.000483478	0.249647
ENSG00000248162	4	4	CHORDC1P3|RP11-294O2.1		processed_pseudogene|pseudogene	165646462	165646462	164725310	164725310	0.2031	0.249239	0.00188624	0.00198573	0.00543974	0.00550419	0.000833097	0.000910142	0.249239
ENSG00000231013	2	2	AC013275.2|SCTR-AS1	101927734|107105282	antisense|lncRNA	120234024	120234266	119476428	119476592	0.00313424	0.000541887	0.249033	0.000321643	0.0630243	0.000401967	0.00851686	0.00024803	0.249033
ENSG00000223799	21	21	IL10RB-AS1|IL10RB-DT	100288432	antisense|lncRNA	34638565	34638565	33266260	33266260	0.249006	0	0.214945	0.000383145	0.240451	0	0.0712815	0	0.249006
ENSG00000243646	21	21	IL10RB	3588	protein_coding	34638663	34648917	33266367	33288133	0.249006	0	0.216327	0.00179134	0.240451	0	0.0712828	0	0.249006
ENSG00000019169	2	2	MARCO	8685	protein_coding	119699742	119750593	118942194	118993017	0.00882266	0.00134644	0.248617	0.000493903	0.0627944	0.000806788	0.0087592	0.000505466	0.248617
ENSG00000155368	2	2	DBI	1622	protein_coding	120124497	120127793	119366924	119370217	0.00391629	0.00132133	0.247613	0.000523621	0.059013	0.00208082	0.00712281	0.000630431	0.247613
ENSG00000186132	2	2	C2orf76	130355	protein_coding	120124258	120124404	119366682	119366834	0.00509123	0.00164664	0.247568	0.000159998	0.0588065	0.000563535	0.00706547	0.000173739	0.247568
ENSG00000179813	13	13	FAM216B	144809	protein_coding	43355686	43355751	42781550	42781584	0.247204	0.0764219	0.00104837	0.000334058	0.00094011	0.000303616	0.001257	0.000299346	0.247204
ENSG00000203499	8	8	FAM83H-AS1|IQANK1	100128338|642574	lincRNA|protein_coding	144816310	144823268	143734139	143789515	0.000630469	0.246835	0.0017887	0.00171799	0.000533573	0.000950951	0.000350589	0.000342864	0.246835
ENSG00000127184	5	5	COX7C	1350	protein_coding	85913721	85913992	86617928	86618175	0.246262	0	0.0279362	0	0.0190113	0	0.0178829	0	0.246262
ENSG00000171227	2	2	TMEM37	140738	protein_coding	120187477	120189666	119429901	119432090	0.00176357	0.000527	0.245816	0.000209366	0.0577082	0.000313136	0.00611251	0.000231498	0.245816
ENSG00000165115	9	9	KIF27	55582	protein_coding	86504185	86536342	83889270	83921465	0.245268	0.0057064	0.030276	0.00134238	0.0291026	0.00107909	0.0138557	0.00036242	0.245268
ENSG00000138180	10	10	CEP55	55165	protein_coding	95256389	95276964	93496612	93517207	0.243472	0.0396082	0.010727	0.0022543	0.0111916	0.00426126	0.0064563	0.00352731	0.243472
ENSG00000204464	1	1	C1orf195	727684	lncRNA|protein_coding	15497774	15497813	15171317	15171317	0.241353	0.000882515	0.00700593	0.0010661	0.00880911	0.000706309	0.00357447	0.000346823	0.241353
ENSG00000137936	1	1	BCAR3	8412|8412|723788	protein_coding	94033684	94312706	93568127	93847150	0.240704	0.00245221	0.0149567	0.00714518	0.0152785	0.00393809	0.0397163	0.00385095	0.240704
ENSG00000260464	1	1	RP4-561L24.3		lincRNA|lncRNA	94312730	94312730	93847174	93847174	0.239624	0.000387837	0.0118207	0.000633241	0.0143004	0.000601994	0.0384491	0.00148592	0.239624
ENSG00000211575	1	1	MIR760	100126348	miRNA	94312388	94312388	93846832	93846832	0.239595	0.000358192	0.0117614	0.000573945	0.0142642	0.000565739	0.0383704	0.00140725	0.239595
ENSG00000187553	10	10	CYP26C1	340665	protein_coding	94821021	94821021	93060798	93060808	0.239136	0.000143877	0.00456015	0.00027072	0.00918176	0	0.0052707	0.000115688	0.239136
ENSG00000226425	10	10	RP11-348J12.2		antisense|lncRNA	94820183	94820183	93060426	93060426	0.239115	0.000173274	0.00446885	0.000264652	0.00917162	0.000124947	0.00526292	0.000675421	0.239115
ENSG00000136872	9	9	ALDOB	229	protein_coding	104192157	104198105	101429875	101449664	0.00726093	0.00306925	0.0142422	0.0160335	0.00152912	0.0019008	0.062677	0.238634	0.238634
ENSG00000259865	1	1	RP11-488L18.10		lincRNA|lncRNA	247351828	247351828	247188526	247188526	0.0237039	0.0256648	0.00797857	0.0104658	0.208363	0.237315	0.000165285	0.000283091	0.237315
ENSG00000244197	13	13	RN7SL766P		misc_RNA	22364676	22364676	21790537	21790537	0.235626	0.00882776	0.00167559	0.00105838	0.00694095	0.00644831	0.000997147	0.000660718	0.235626
ENSG00000215795	1	1	RP11-488L18.3		processed_pseudogene|pseudogene	247348784	247348784	247185482	247185482	0.0244694	0.0254706	0.00780932	0.00972442	0.2058	0.234122	0.000405491	0.000290159	0.234122
ENSG00000120708	5	5	TGFBI	7045	protein_coding	135364584	135396879	136028988	136061190	0.12405	0.233091	0.00539055	0.00411399	0.00373221	0.00294697	0.00446872	0.00293273	0.233091
ENSG00000133661	10	10	SFTPD	6441	protein_coding	81708859	81742370	79944708	79982614	0.0302656	0.0364377	0.00630173	0.00642127	0.202599	0.232699	0.0138438	0.0127136	0.232699
ENSG00000139168	12	12	ZCRB1	85437	protein_coding	42719799	42719920	42314262	42326257	0.00843898	0.000742748	0.0151564	0.00281932	0.232112	0.00926385	0.0221717	0.00522402	0.232112
ENSG00000164932	8	8	CTHRC1	115908	protein_coding	104383743	104389366	103371538	103377138	0.0260703	0.00110227	0.0132228	0.000880361	0.230636	0.00127339	0.00712023	0.000505656	0.230636
ENSG00000266289	8	8	RP11-1C8.6		lincRNA|lncRNA	104396082	104396082	103383854	103383854	0.0174708	0.00133197	0.00971652	0.00117031	0.228458	0.00468431	0.00367131	0.000565386	0.228458
ENSG00000207399	8	8	RNU6-1011P		snRNA	104397189	104397189	103384961	103384961	0.0174	0.00126086	0.00946714	0.000919651	0.228139	0.00427391	0.00361505	0.000509053	0.228139
ENSG00000197746	10	10	PSAP	5660	protein_coding	73579028	73611126	71819271	71851325	0.227963	0.0016183	0.00779481	0.00217832	0.00360429	0.00180134	0.00475626	0.00218993	0.227963
ENSG00000155980	12	12	KIF5A	3798	protein_coding	57943781	57975461	57546026	57583101	0.227773	0.000490708	0.0049869	0.000932631	0.00308211	0.000353789	0.00207294	0.000436914	0.227773
ENSG00000175203	12	12	DCTN2	10540	protein_coding	57927755	57941114	57533752	57547224	0.227642	0.000286768	0.00483467	0.000421555	0.0030121	0.000305077	0.00199561	0.000318785	0.227642
ENSG00000166908	12	12	PIP4K2C	79837	protein_coding	57984957	57992873	57591174	57599090	0.226989	0.00016902	0.00744623	0.000424245	0.00433007	0.000109786	0.00283842	0.000128795	0.226989
ENSG00000176406	8	8	RIMS2	9699	protein_coding	104512976	105235880	103500696	104223364	0.0281511	0.012122	0.0112556	0.00656866	0.226896	0.00314617	0.00407819	0.00261554	0.226896
ENSG00000116754	1	1	SRSF11	9295	protein_coding	70671365	70715425	70205682	70249742	0.226746	0.00164645	0.0821741	0.00244611	0.0780235	0.00900726	0.0211436	0.000495248	0.226746
ENSG00000106261	7	7	ZKSCAN1	7586	protein_coding	99613204	99614445	100015572	100023408	0.187592	0.226376	0.00598096	0.0101199	0.0870547	0.101852	0.0606684	0.0781666	0.226376
ENSG00000253477	8	8	RP11-1C8.4		antisense|lncRNA	104511448	104513904	103499220	103501676	0.0161599	0.00116535	0.00812428	0.000694497	0.22537	0.000602895	0.0027951	0.000383517	0.22537
ENSG00000214688	10	10	C10orf105	414152	protein_coding	73479578	73497581	71719778	71737824	0.225351	0.000206762	0.00809615	0.000355537	0.00382369	0.00014507	0.00330815	0.000238429	0.225351
ENSG00000132485	1	1	ZRANB2	9406	protein_coding	71532769	71546980	71067086	71081289	0.225322	0.0022684	0.0865863	0.00275515	0.084789	0.000773325	0.0247131	0.00215003	0.225322
ENSG00000178951	19	19	ZBTB7A	51341	protein_coding	4065730	4066943	4065732	4066899	0.223382	0.103155	0.00192351	0.000329823	0.00621086	0.00205816	0.00152937	0.000351463	0.223382
ENSG00000247081	8	8	BAALC-AS1|RP11-318M2.2	100499183|101927343|105369147	antisense|lncRNA	104184255	104311000	103172140	103298772	0.0240721	0.00593885	0.0137806	0.00339953	0.22296	0.00368143	0.00674446	0.00351593	0.22296
ENSG00000268670	19	19	CTD-2622I13.3		lncRNA|sense_intronic	4062747	4062747	4062749	4062749	0.222952	0.132159	0.00190652	0.000217028	0.0061968	0.00210013	0.00151781	0.00056846	0.222952
ENSG00000138119	10	10	MYOF	26509	protein_coding	95083432	95242074	93323675	93482334	0.206239	0.222832	0.00907755	0.00938347	0.0100539	0.0118476	0.0108174	0.0142367	0.222832
ENSG00000213873	8	8	PPIAP86|RP11-678D18.1		processed_pseudogene|pseudogene	66289827	66289827	65377592	65377592	0.00196359	0.000582231	0.222599	0.00198926	0.0160942	0.00226945	0.000686163	0.000452847	0.222599
ENSG00000164930	8	8	FZD6	8323	protein_coding	104310661	104312182	103298433	103299954	0.0219618	0.00134409	0.0121521	0.000687496	0.222	0.00108093	0.00574697	0.00105763	0.222
ENSG00000165152	9	9	PGAP4|TMEM246	84302	protein_coding	104249399	104295819	101487117	101533537	0.0920992	0.00230754	0.0838571	0.00178202	0.0340465	0.00121165	0.221505	0.0890438	0.221505
ENSG00000145826	5	5	LECT2	3950	protein_coding	135288805	135290723	135953116	135954983	0.221102	0.00272164	0.00506599	0.00323067	0.00318863	0.00202352	0.00370529	0.00212878	0.221102
ENSG00000135040	9	9	NAA35	60560	protein_coding	88556061	88556444	85941146	85941529	0.219688	0.00037087	0.0602065	0.000185375	0.028366	0	0.0191591	0	0.219688
ENSG00000286024		19			lncRNA			48807321	48807321	0	0	0	0	0	0.00041745	0	0.219538	0.219538
ENSG00000152520	13	13	PAN3	255967	protein_coding	28712643	28813770	28138506	28239557	0.0129817	0.000896752	0.212467	0.216908	0.00809252	0.000430904	0.0075388	0.000247869	0.216908
ENSG00000143569	1	1	UBAP2L	9898	protein_coding	154192655	154238928	154220179	154266452	0.216759	0.00197044	0.0122337	0.0017716	0.0621911	0.000890718	0.0058784	0.000555519	0.216759
ENSG00000155158	9	9	TTC39B	158219	protein_coding	15188063	15307358	15188065	15307360	0.139251	0.00146799	0.0544165	0.00322486	0.216612	0.00131515	0.0304325	0.00219294	0.216612
ENSG00000155827	9	9	RNF20	56254	protein_coding	104296133	104322963	101533853	101560681	0.0556179	0.00159602	0.074365	0.00129668	0.0251292	0.00103329	0.21633	0.112565	0.21633
ENSG00000232551	1	1	MTCO1P14|RP11-233E12.2		processed_pseudogene|pseudogene	107348654	107348654	106806032	106806032	0.000205309	0.000288956	0.174327	0.215043	0.00377182	0.00493991	0	0.000198046	0.215043
ENSG00000233449	1	1	MTATP6P14|RP11-233E12.4		processed_pseudogene|pseudogene	107346049	107346049	106803427	106803427	0.000275572	0.000288956	0.104896	0.215043	0.0100351	0.00493991	0.000102108	0.000198046	0.215043
ENSG00000143575	1	1	HAX1	10456	protein_coding	154244987	154246374	154272589	154273898	0.214341	0.00159875	0.00914532	0.00123701	0.0603813	0.000711119	0.00494251	0.00042484	0.214341
ENSG00000135387	11	11	CAPRIN1	4076	protein_coding	34073230	34117707	34051731	34096160	0.00935729	0.00125313	0.0190069	0.0146726	0.214236	0.000219057	0.0135134	0.000549757	0.214236
ENSG00000143590	1	1	EFNA3	1944	protein_coding	155036224	155057998	155078837	155085522	0.213743	0.0067186	0.00285662	0.00153978	0.0507471	0.00352217	0.0323736	0.00609317	0.213743
ENSG00000228988	1	1	RP4-677H15.4		antisense|lncRNA	70686706	70686706	70221023	70221023	0.21367	0.000371208	0.075183	0.000703099	0.0726502	0.00280831	0.0181289	0	0.21367
ENSG00000163171	2	2	CDC42EP3	10602	protein_coding	37874801	37965611	37647658	37738468	0.0148177	0.00961219	0.0237913	0.0134295	0.213548	0.181747	0.00810992	0.00302528	0.213548
ENSG00000136783	9	9	NIPSNAP3A	25934	protein_coding	107509969	107515880	104747683	104753599	0.0382441	0.00618226	0.0575325	0.000764936	0.0182092	0.00110764	0.213149	0.000680599	0.213149
ENSG00000179085	1	1	DPM3	54344	protein_coding	155112883	155113071	155140407	155140595	0.212946	0.00531352	0.00713379	0.00118232	0.0486175	0.00175398	0.0789959	0.0488111	0.212946
ENSG00000223452	1	1	HMGN2P18		processed_pseudogene|pseudogene	155121020	155121020	155148544	155148544	0.212946	0.000497077	0.00713379	0.000447697	0.0486175	0.000721905	0.0789959	0.0121697	0.212946
ENSG00000251780	1		RNU7-150P		snRNA	155115747	155115747			0.212946	0	0.00713379	0	0.0486175	0	0.0789959	0	0.212946
ENSG00000181218	1	1	H2AW|HIST3H2A	92815	protein_coding	228645560	228645560	228457873	228457873	0.0691035	0	0.0195727	0.000871213	0.211543	0.000154405	0.00715196	0	0.211543
ENSG00000196890	1	1	H2BU1|HIST3H2BB	128312	protein_coding	228645808	228645808	228458107	228458107	0.0691035	0.000423354	0.0195727	0.00188355	0.211543	0.00239815	0.00715196	0.000939427	0.211543
ENSG00000230841	1	1	RP5-915N17.3|RPL23AP15		processed_pseudogene|pseudogene	228637322	228637322	228449621	228449621	0.0691035	0.000167177	0.0195727	0.00543953	0.211543	0.000684523	0.00715196	0.000541239	0.211543
ENSG00000163606	3	3	CD200R1	131450	protein_coding	112693759	112693969	112974912	112975103	0.0211941	0.00377975	0.210896	0.00247493	0.0393982	0.00373225	0.00651275	0.00179153	0.210896
ENSG00000160691	1	1	SHC1	6464	protein_coding	154938238	154946871	154965762	154974395	0.210259	0	0.00275873	0	0.0466572	0	0.00156423	0	0.210259
ENSG00000173207	1	1	CKS1B	1163	protein_coding	154947129	154949775	154974653	154977299	0.210259	0	0.00275873	0	0.0466572	0	0.00156423	0	0.210259
ENSG00000264349	1	1	MIR4258	100423020	miRNA	154948169	154948169	154975693	154975693	0.210259	0	0.00275873	0	0.0466572	0	0.00156423	0	0.210259
ENSG00000248373	4	4	RP11-556I14.1		lincRNA|lncRNA	105828514	105894869	104900125	104973712	0.0828877	0.00116986	0.033883	0.00282347	0.210027	0.00140822	0.0217381	0.000642634	0.210027
ENSG00000251906	4	4	RNU6-351P		snRNA	105895819	105895819	104974672	104974672	0.0825792	0.000262292	0.0331862	0.00338676	0.209879	0.000180266	0.0215569	0.000235268	0.209879
ENSG00000063180	19	19	CA11	770	protein_coding	49141642	49149569	48638385	48646187	0.0328311	0.00588807	0.00780011	0.000529289	0.00709447	0.00118656	0.209354	0.00106638	0.209354
ENSG00000251246	1	1	EFNA3		protein_coding	155036224	155036224	155063748	155063748	0.209183	0.00201713	0.00152132	0.000608661	0.0476207	0.0597685	0.026524	0.00480946	0.209183
ENSG00000243364	1	1	EFNA4	1945	protein_coding	155036207	155036237	155063737	155063761	0.209144	0.00197828	0.0015059	0.000593235	0.0476192	0.059767	0.0265187	0.00480419	0.209144
ENSG00000232871	19	19	SEC1P	653677	pseudogene|transcribed_unitary_pseudogene	49141328	49183338	48638071	48680081	0.0276774	0.00628101	0.00829661	0.000848271	0.0066824	0.00111152	0.209102	0.00209921	0.209102
ENSG00000105516	19	19	DBP	1628	protein_coding	49137783	49140695	48634526	48637379	0.0272299	0.00584704	0.00766069	0.00047815	0.00629814	0.00078207	0.208363	0.00108454	0.208363
ENSG00000261485	13	13	PAN3-AS1	100288730	antisense|lncRNA	28712330	28712330	28138193	28138193	0.0125088	0	0.208144	0.000293469	0.00788856	0	0.00742588	0	0.208144
ENSG00000226765	3	3	RP11-694D5.1|RPSAP33		processed_pseudogene|pseudogene	168384347	168384347	168666559	168666559	0.000325478	0.000364868	0.208094	0.206278	0.00071874	0.000747354	0.000128716	0.000150353	0.208094
ENSG00000020922	11	11	MRE11|MRE11A	4361	protein_coding	94180466	94227074	94447300	94493885	0.0165971	0.000984546	0.207395	0.000371834	0.10912	0.000426496	0.00754691	0.000416881	0.207395
ENSG00000168876	11	11	ANKRD49	54851	protein_coding	94226795	94230489	94493979	94497323	0.01698	0.00070893	0.207386	0.000116082	0.109151	0.000123143	0.00751496	0.000146675	0.207386
ENSG00000163607	3	3	GTPBP8	29083	protein_coding	112709765	112710414	112990984	112991567	0.0130647	0.000240918	0.206397	0.000115818	0.0350092	0	0.00249246	0.000113833	0.206397
ENSG00000162913	1	1	C1orf145|OBSCN-AS1	574407	lncRNA|protein_coding	228401347	228401365	228206558	228213664	0.0560856	0.00882726	0.0580343	0.0139988	0.205388	0.0359686	0.0208658	0.000460127	0.205388
ENSG00000197595	13	13	ATP11AUN|C13orf35	400165	lncRNA|protein_coding	113301358	113301358	112647044	112647044	0.204998	0.000278084	0.00489865	0.000512967	0.0114393	0.000520038	0.000858073	0.000334321	0.204998
ENSG00000168769	4	4	TET2	54790	protein_coding	106067032	106068614	105145875	105147457	0.0870114	0.0184797	0.0475676	0.00105032	0.203218	0.0394335	0.0302959	0.00104704	0.203218
ENSG00000163823	3	3	CCR1	1230	protein_coding	46249887	46249887	46208313	46208313	0	0	0.202387	0	0	0	0	0	0.202387
ENSG00000174448	18	18	STARD6	147323	protein_coding	51880506	51884334	54354573	54357964	0.0169976	0.00129523	0.0134192	0.00124758	0.0592811	0.000550062	0.201902	0.000447407	0.201902
ENSG00000122584	7	7	NXPH1	30010	protein_coding	8473585	8729917	8433609	8751007	0.183609	0.00284878	0.201822	0.00548219	0.0853712	0.00534887	0.0312852	0.00227835	0.201822
ENSG00000207721	1	1	MIR186	406962	miRNA	71533399	71533399	71067716	71067716	0.201698	0.000975475	0.0602858	0.00150839	0.0696649	0.000319786	0.0138282	0.00097594	0.201698
ENSG00000256628	3	3	ZBTB11-AS1	100009676	antisense|lncRNA	101395274	101395319	101676475	101676475	0.00899412	0.00030879	0.019187	0.000232322	0.0250802	0.0038101	0.201298	0.0434391	0.201298
ENSG00000270982	9	9	RP11-490D19.11		processed_pseudogene|pseudogene	104212083	104212083	101449801	101449801	0.00136957	0.00171534	0.000584667	0.000718541	0.000892817	0.00103249	0.188145	0.201103	0.201103
ENSG00000139641	12	12	ESYT1	23344	protein_coding	56512034	56537267	56118250	56143483	0.00567625	0.000596245	0.00355262	0.000234052	0.00409897	0.000249793	0.200955	0.00035807	0.200955
ENSG00000258317	12	12	RP11-603J24.5		antisense|lncRNA	56522638	56523403	56128854	56129619	0.00412212	0.000136182	0.00269636	0	0.0028117	0	0.200642	0	0.200642
ENSG00000062485	12	12	CS	1431	protein_coding	56668599	56694176	56274815	56300391	0.00651677	0.0012893	0.0033499	0.00122917	0.00468469	0.00128488	0.20064	0.000561319	0.20064
ENSG00000182923	3	3	CEP63	80254	protein_coding	134204585	134267935	134485699	134557454	0.200552	0.0728458	0.0409261	0.00350375	0.0364635	0.00978943	0.0127327	0.00092852	0.200552
ENSG00000066557	1	1	LRRC40	55631	protein_coding	70671303	70671303	70205579	70205579	0.200484	0.000535422	0.0641408	0.000605611	0.046407	0.0030502	0.0142935	0	0.200484
ENSG00000257303	12	12	RP11-977G19.11		antisense|lncRNA	56693926	56694496	56300076	56300712	0.00375783	0.00072019	0.00226439	0.000866317	0.0026524	0.000964092	0.200101	0.000320121	0.200101
ENSG00000166448	7	7	TMEM130	222865	protein_coding	98445351	98468394	98847728	98870771	0.199685	0.000295242	0.0109342	0.000737134	0.00682429	0.000344428	0.018127	0.000382949	0.199685
ENSG00000176422	12	12	SPRYD4	283377	protein_coding	56862301	56862301	56468578	56468578	0.00244805	0.000189834	0.00141808	0.000238658	0.00175263	0.000612763	0.199268	0.00334493	0.199268
ENSG00000257727	12	12	CNPY2	10330	protein_coding	56705096	56710120	56311312	56316119	0.00379674	0.00053755	0.00272583	0.000436965	0.00296018	0.000337254	0.199268	0.000222632	0.199268
ENSG00000144785	12	12	RP11-977G19.10		protein_coding	56709727	56709843	56315943	56316059	0.00370239	0.000311975	0.00263774	0.000230783	0.00290791	0.000198637	0.19924	0.00013817	0.19924
ENSG00000135517	12	12	MIP	4284	protein_coding	56848426	56862950	56454657	56469166	0.00258792	0.000740411	0.00238011	0.0055517	0.00261485	0.0398569	0.198939	0.00546036	0.198939
ENSG00000202269	5	5	U8		snoRNA	15111029	15111029	15110920	15110920	0.00333532	0.000386923	0.0034888	0.000514632	0.0220134	0.000209562	0.198747	0.000158809	0.198747
ENSG00000252206	12	12	RNU7-40P		snRNA	56746234	56746234	56352450	56352450	0.00621882	0.000342308	0.00408561	0.000372022	0.00424589	0.000286965	0.197894	0.000189729	0.197894
ENSG00000206684	1	1	RNU6-157P		snRNA	172335680	172335680	172366540	172366540	0.197858	0.000275725	0.0079825	0.00262418	0.00827109	0.000313485	0.00517885	0.000143615	0.197858
ENSG00000166866	12	12	MYO1A	4640	protein_coding	57424870	57444982	57031086	57051198	0.0162528	0.00117635	0.00845663	0.00212772	0.00661505	0.000871869	0.197626	0.000233648	0.197626
ENSG00000229599	13	13	LINC00411		lincRNA|lncRNA	101596618	101596618	100941023	100944553	0.0112531	0.015068	0.00449194	0.0149621	0.191146	0.197483	0.0237728	0.0254573	0.197483
ENSG00000135482	12	12	ZC3H10	84872	protein_coding	56511943	56512191	56118260	56118407	0.00436344	0.000391006	0.00281086	0.000183455	0.00346554	0.000218522	0.197371	0.00327112	0.197371
ENSG00000114391	3	3	RPL24	6152	protein_coding	101404733	101405626	101685889	101686718	0.0112712	0.00022675	0.0213958	0.00026329	0.026317	0.00220452	0.197177	0.0259161	0.197177
ENSG00000166863	12	12	TAC3	6866	protein_coding	57410304	57422667	57016520	57028883	0.00856214	0.000896834	0.00572772	0.00155529	0.00510859	0.000715562	0.197134	0.000181993	0.197134
ENSG00000129993	16	16	CBFA2T3	863	protein_coding	88946444	89043612	88880036	88977207	0.063794	0.00110622	0.196023	0.00185488	0.0933173	0.00132634	0.0099521	0.000966876	0.196023
ENSG00000285528		12			protein_coding			56488170	56488170	0	0.00119534	0	0.000351311	0	0.00054074	0	0.19596	0.19596
ENSG00000197037	7	7	ZSCAN25	221785	protein_coding	99214569	99218684	99616946	99621061	0.194737	0.000111846	0.0203824	0.000176756	0.0925946	0	0.0621398	0	0.194737
ENSG00000261226	16	16	RP11-830F9.7		lncRNA|sense_intronic	89004164	89006059	88937756	88939651	0.0624169	0.000282377	0.19387	0.000779123	0.0918405	0.000241105	0.00887809	0.000309081	0.19387
ENSG00000205018	16	16	RP11-830F9.6		lncRNA|protein_coding	89006197	89006197	88939789	88939789	0.0623275	0.000187131	0.193631	0.00048255	0.0917936	0.000189517	0.00868331	0.00011291	0.193631
ENSG00000113263	5	5	ITK	3702	protein_coding	156569944	156671901	157142933	157244891	0.025402	0.0028768	0.0387209	0.00173975	0.0184477	0.00168996	0.193479	0.00110743	0.193479
ENSG00000148057	9	9	IDNK	414328	protein_coding	86237964	86238260	83623049	83623168	0.193119	0.00118862	0.0283594	0.000279071	0.0238304	0.00026449	0.00809665	0.000225592	0.193119
ENSG00000241163	3	3	LINC00877	285286	lincRNA|lncRNA	72149263	72291716	72037530	72279503	0.00185249	0.193043	0.0023525	0.00865803	0.00469007	0.0235354	0.000744799	0.0042666	0.193043
ENSG00000164715	7	7	LMTK2	22853	protein_coding	97736197	97755877	98106862	98126565	0.192258	0.0008398	0.012808	0.000939277	0.00597622	0.000532246	0.0173432	0.00084138	0.192258
ENSG00000081154	3	3	PCNP	57092	protein_coding	101292939	101308593	101574180	101589749	0.00500666	0.000901466	0.0125446	0.000752043	0.0208676	0.0131651	0.19162	0.126383	0.19162
ENSG00000151005	4	4	TKTL2	84076	protein_coding	164395047	164395047	163473754	163473754	0.191465	0.00027807	0.00947272	0.000206677	0.0145905	0.00012797	0.0235745	0	0.191465
ENSG00000090661	19	19	CERS4	79603	protein_coding	8271620	8326511	8206736	8261627	0.00592884	0.00192746	0.190652	0.185158	0.00511612	0.00238157	0.00292636	0.00071394	0.190652
ENSG00000198498	4	4	TMA16	55319	protein_coding	164415594	164438224	163494442	163517072	0.190525	0.00213948	0.0114885	0.0006929	0.0143573	0.000644634	0.020835	0.000570747	0.190525
ENSG00000155868	5	5	MED7	9443	protein_coding	156569786	156586030	157142775	157159019	0.0224865	0.000448113	0.0360043	0.000608558	0.0168805	0.000369795	0.190485	0.000185243	0.190485
ENSG00000250027	4	4	RP11-563E2.2		antisense|lncRNA	164029937	164038603	163108785	163117451	0.189737	0.000590373	0.0125125	0.000761015	0.0145081	0.000450676	0.0204215	0.00131243	0.189737
ENSG00000135077	5	5	HAVCR2	84868	protein_coding	156534294	156569880	157107283	157142869	0.0210788	0.000907289	0.0352033	0.000849085	0.0160405	0.00083396	0.189727	0.000328133	0.189727
ENSG00000262837	17	17	RP11-304F15.7		lincRNA|lncRNA	47911601	47911601	49834239	49834239	0.111332	0.111308	0.000381905	0.000281176	0.189655	0.189642	0.00240981	0.0023552	0.189655
ENSG00000205022	16	16	PABPN1L	390748	protein_coding	88933014	88933068	88866618	88866660	0.0525798	0	0.189564	0.000126243	0.089949	0.000254687	0.00619231	0	0.189564
ENSG00000082515	5	5	MRPL22	29093	protein_coding	154320630	154338611	154941073	154959051	0.044859	0.000534509	0.0559144	0.000610191	0.0337641	0.000346319	0.189458	0.000251299	0.189458
ENSG00000178996	5	5	SNX18	112574	protein_coding	53813589	53813593	54517759	54517865	0.188669	0.000447323	0.0235665	0.000564417	0.0343343	0.000367297	0.0104767	0.000283385	0.188669
ENSG00000138379	2	2	MSTN	2660	protein_coding	190927455	190927455	190062729	190062729	0.0018945	0.000120292	0.187429	0.000480862	0.00155485	0.000104827	0.000683996	0	0.187429
ENSG00000225484	10	10	NUTM2B-AS1|RP11-773D16.1	101060691	lincRNA|lncRNA	81565878	81586350	79766324	79826594	0.126267	0.186891	0.000873246	0.00161368	0.00125731	0.00274938	0.00274494	0.00923284	0.186891
ENSG00000170613	5	5	FAM71B	153745	protein_coding	156593275	156593275	157166264	157166264	0.0130976	0.000373597	0.0192011	0.000496852	0.00951918	0.000137153	0.186594	0	0.186594
ENSG00000221550	1		AL645859.1		miRNA	29580195	29580195			0.0354662	0	0.186246	0	0.014418	0	0.00551796	0	0.186246
ENSG00000229956	1	1	ZRANB2-AS2	100852410	lncRNA|processed_transcript	71547007	71950469	71081324	71484786	0.185741	0.00865712	0.0767356	0.00567449	0.0818515	0.0041546	0.0209172	0.0021578	0.185741
ENSG00000224271	22	22	RP11-191L9.4	284930	lincRNA|lncRNA	48027423	48081990	47630827	47860610	0.00123452	0.0711111	0.0028187	0.0111076	0.0203021	0.185545	0.00283118	0.0245736	0.185545
ENSG00000271875	9		RP11-430N14.4		3prime_overlapping_ncRNA	136130950	136130950			0.0665965	0	0.0047059	0	0.18528	0	0.130199	0	0.18528
ENSG00000222086	5		AC010609.1		miRNA	156662309	156662309			0.012903	0	0.0183735	0	0.00926816	0	0.184856	0	0.184856
ENSG00000055163	5	5	CYFIP2	26999	protein_coding	156693089	156811314	157266079	157384306	0.0120703	0.0037877	0.016698	0.0120818	0.00894638	0.00255085	0.184024	0.182197	0.184024
ENSG00000183386	1	1	FHL3	2275	protein_coding	38465104	38471278	37999432	38005606	0.0292354	0.000668568	0.00733821	0.000927433	0.183447	0.000268395	0.0061466	0.000228001	0.183447
ENSG00000183520	1	1	UTP11|UTP11L	51118	protein_coding	38474930	38482255	38009258	38016583	0.029012	0.000633215	0.00692856	0.00081921	0.183273	0.000215896	0.00599953	0.000196283	0.183273
ENSG00000224592	1	1	MIR3659HG|RP5-884C9.2		lincRNA|lncRNA	38512986	38513097	38047314	38047425	0.0279539	0.000242821	0.00652231	0.00026325	0.183038	0	0.00453153	0	0.183038
ENSG00000185668	1	1	POU3F1	5453	protein_coding	38512450	38512450	38046793	38046793	0.0279277	0.000215885	0.00650859	0.000249452	0.183028	0	0.0045256	0	0.183028
ENSG00000005483	7	7	KMT2E	55904	protein_coding	104654626	104749487	105014190	105109040	0.0278678	0.00345789	0.182857	0.0523686	0.0434748	0.0198956	0.00944543	0.00166694	0.182857
ENSG00000253980	5	5	CTB-4E7.1		antisense|lncRNA	156651390	156651390	157224380	157224380	0.0122305	0.000967189	0.0167314	0.000403215	0.00773268	0.000344682	0.182366	0.00020402	0.182366
ENSG00000228393	7	7	LINC01004		antisense|lncRNA	104653471	104653491	105013024	105013044	0.0278736	0.000396781	0.181137	0.0017159	0.0425775	0.000794848	0.0094012	0.000113345	0.181137
ENSG00000239569	7	7	KMT2E-AS1		antisense|lncRNA	104654646	104654768	105014321	105014321	0.0277669	0.000445182	0.181043	0.0076284	0.0423556	0.00218319	0.00934804	0.000152153	0.181043
ENSG00000067334	1	1	DNTTIP2	30836	protein_coding	94336553	94345474	93870997	93879918	0.180938	0.00104515	0.00721537	0.00109082	0.0110954	0.00116983	0.0256771	0.00268335	0.180938
ENSG00000123106	12	12	CCDC91	55297	protein_coding	28286182	28701997	28133249	28579339	0.0500727	0.00614999	0.0293262	0.0184098	0.179962	0.00922864	0.00878458	0.00215219	0.179962
ENSG00000105559	19	19	PLEKHA4	57664	protein_coding	49341571	49371889	48838314	48868617	0.00608199	0.0030779	0.00395575	0.00234045	0.00995121	0.00943235	0.158129	0.179868	0.179868
ENSG00000075415	12	12	SLC25A3	5250	protein_coding	98987369	98994843	98593591	98601065	0.0879727	0.000540094	0.179674	0.000401872	0.0569059	0.000256711	0.0403076	0.000363215	0.179674
ENSG00000252698	17		RNU7-101P		snRNA	44204762	44204762			0.1191	0	0.0607987	0	0.178118	0	0.104393	0	0.178118
ENSG00000222282	1	1	RNU6-584P		snRNA	38350695	38350695	37885023	37885023	0.0209054	0.000438352	0.00489082	0.000376906	0.177801	0.000450523	0.00232782	0.000152509	0.177801
ENSG00000252448	1	1	SNORA63		snoRNA	38349909	38349909	37884237	37884237	0.0209054	0.000438352	0.00489082	0.000376906	0.177801	0.000450523	0.00232782	0.000152509	0.177801
ENSG00000096092	6	6	TMEM14A	28978	protein_coding	52535907	52535907	52671113	52671113	0.177487	0.000476388	0.0130582	0.00052579	0.0248253	0.000292349	0.00556971	0.000260419	0.177487
ENSG00000104412	8	8	EMC2	9694	protein_coding	109455830	109486080	108443601	108473851	0.177062	0.0016427	0.0200946	0.00206065	0.015024	0.00121585	0.00553536	0.000986742	0.177062
ENSG00000119139	9	9	TJP2	9414	protein_coding	71736209	71861142	69121264	69247639	0.00845472	0.0134814	0.0731128	0.17706	0.0101452	0.0194298	0.00249159	0.00327141	0.17706
ENSG00000126934	19	19	MAP2K2	5605	protein_coding	4100070	4124126	4100072	4124122	0.176703	0.00282504	0.00445298	0.00140103	0.00692362	0.00116218	0.00253381	0.000931428	0.176703
ENSG00000118454	1	1	ANKRD13C	81573	protein_coding	70742526	70820417	70276843	70354734	0.176639	0.0172507	0.0499307	0.00397978	0.0599471	0.0128427	0.00943268	0.000884744	0.176639
ENSG00000197568	1	1	HHLA3	11147	lncRNA|protein_coding	70820488	70820635	70354805	70354855	0.1766	0.000385586	0.0499459	0.00250982	0.0599297	0.000963803	0.00942338	0	0.1766
ENSG00000186153	16	16	WWOX	51741	protein_coding	78133310	79230256	78099400	79196359	0.176238	0.00799876	0.0822342	0.00825467	0.062955	0.00632867	0.0259718	0.00263315	0.176238
ENSG00000166262	15	15	FAM227B	196951	protein_coding	49626499	49913128	49334302	49620929	0.175471	0.00350606	0.0156652	0.0072391	0.00942313	0.00300505	0.0203516	0.015322	0.175471
ENSG00000153774	16	16	CFDP1	10428	protein_coding	75339336	75467383	75305438	75433503	0.088352	0.0891639	0.0160388	0.0110218	0.175112	0.161674	0.0173039	0.0126623	0.175112
ENSG00000232897	22	22	RP11-191L9.5		processed_pseudogene|pseudogene	48059352	48059352	47663603	47663603	0.0017165	0.00235429	0.0120853	0.0160358	0.117138	0.174946	0.00183946	0.00219263	0.174946
ENSG00000149262	11	11	INTS4	92105	protein_coding	77622200	77705724	77911154	77994671	0.0187035	0.00302081	0.174537	0.11375	0.0190364	0.00618829	0.00882921	0.0012206	0.174537
ENSG00000257042	12	12	RP11-993B23.3		antisense|lncRNA	28111450	28111450	27958517	27958517	0.0499671	0.000429667	0.017149	0.000360594	0.173907	0.000126899	0.00657759	0.000117305	0.173907
ENSG00000142621	1	1	FHAD1	114827	protein_coding	15573768	15717643	15236521	15391147	0.173656	0.169835	0.0191482	0.00870438	0.0143405	0.00956565	0.0057002	0.00572932	0.173656
ENSG00000104047	15	15	DTWD1	56986	protein_coding	49913177	49924219	49621037	49621099	0.173301	0.000286234	0.00968207	0.000680852	0.00777791	0.000532285	0.010729	0.00188814	0.173301
ENSG00000087494	12	12	PTHLH	5744	protein_coding	28122427	28125638	27969494	27972733	0.0478787	0.00176431	0.018345	0.00192034	0.173267	0.00105018	0.00649357	0.000790603	0.173267
ENSG00000144331	2	2	ZNF385B	151126	protein_coding	180401230	180726232	179536503	179861612	0.011696	0.0102692	0.0129038	0.0107563	0.0131357	0.0115457	0.17295	0.172455	0.17295
ENSG00000129055	3	3	ANAPC13	25847	protein_coding	134202095	134205558	134483253	134486716	0.172795	0.0210415	0.0403564	0.0024968	0.0329924	0.00422239	0.0125159	0.000477807	0.172795
ENSG00000015153	12	12	YAF2	10138	protein_coding	42555430	42632151	42161628	42238349	0.00978051	0.000735906	0.0277828	0.00391716	0.17239	0.160144	0.0489444	0.00797545	0.17239
ENSG00000138135	10	10	CH25H	9023	protein_coding	90967071	90967071	89207317	89207317	0.172112	0.0409275	0.0348117	0.00287286	0.0590407	0.016537	0.0109631	0.00275019	0.172112
ENSG00000233927	19	19	RPS28	6234	protein_coding	8386042	8386518	8321158	8321634	0.00425919	0.000314246	0.171745	0.000357315	0.00391046	0.00016629	0.00207855	0.000117915	0.171745
ENSG00000238061	1	1	RP4-635A23.4		processed_pseudogene|pseudogene	185249976	185249976	185280844	185280844	0.000396858	0.00233951	0	0.000128788	0.000758235	0.00608801	0.00299994	0.17174	0.17174
ENSG00000267855	19	19	NDUFA7	4701	protein_coding	8381696	8386280	8316812	8321375	0.00417237	0.000388431	0.171692	0.000445702	0.00385664	0.00021269	0.00204629	0.000157544	0.171692
ENSG00000167774	19	19	NDUFA7	4701	protein_coding	8386263	8386263	8321379	8321379	0.00412416	0.000178929	0.171657	0.000250916	0.00384134	0	0.00202977	0	0.171657
ENSG00000167775	19	19	CD320	51293	protein_coding	8373155	8373240	8308271	8308358	0.00423542	0.000177084	0.171384	0.000160076	0.00380141	0	0.00171005	0	0.171384
ENSG00000247934	12	12	RP11-967K21.1		antisense|lncRNA	28343299	28343299	28190366	28190738	0.0430993	0.00100233	0.01847	0.00137068	0.170499	0.000775142	0.00682657	0.000364329	0.170499
ENSG00000065308	6	6	TRAM2	9697	protein_coding	52441713	52441713	52577060	52577060	0.169997	0.000715578	0.0143386	0.00101998	0.0221201	0.000640934	0.00753988	0.000281997	0.169997
ENSG00000216708	11	11	CIR1P3		processed_pseudogene|pseudogene	34452427	34452427	34430880	34430880	0.00291402	0.00496206	0.00117956	0.0024641	0.0920667	0.16997	0.00507818	0.012355	0.16997
ENSG00000225791	6	6	TRAM2-AS1	401264	lincRNA|lncRNA	52442105	52443164	52576787	52577634	0.169631	0.00056769	0.0139474	0.00109204	0.0216544	0.000343994	0.00738693	0.000365175	0.169631
ENSG00000120526	8	8	NUDCD1	84955	protein_coding	110342121	110346614	109271930	109334121	0.169579	0.00208558	0.0461414	0.00276661	0.0209117	0.00130749	0.00989843	0.000600837	0.169579
ENSG00000140395	15	15	WDR61	80349	protein_coding	78578242	78592136	78285900	78299703	0.00461506	0.00128554	0.0226261	0.00983124	0.169529	0.0176817	0.00199675	0.000539694	0.169529
ENSG00000120533	8	8	ENY2	56943	protein_coding	110346553	110352594	109334324	109340365	0.169358	0.000786645	0.0459383	0.000482472	0.020761	0.000336803	0.00987863	0.000275876	0.169358
ENSG00000103335	16	16	PIEZO1	9780	protein_coding	88782620	88851619	88716212	88785220	0.0472275	0.00361895	0.168282	0.00298564	0.0753883	0.00145564	0.00902896	0.00111544	0.168282
ENSG00000205356	7	7	TECPR1	25851	protein_coding	97847150	97881563	98217838	98252232	0.168108	0.0409111	0.023069	0.00152315	0.00516947	0.00123403	0.0128053	0.00520957	0.168108
ENSG00000288720		3			lncRNA			45795970	45796893	0	0	0	0.167881	0	0	0	0.041338	0.167881
ENSG00000253932	8	8	RP11-10C8.2	101930149|101930286	antisense|lncRNA	13196083	13196083	13338574	13338574	0.0208769	0.0072033	0.167047	0.0690855	0.050416	0.0259052	0.0154105	0.00135312	0.167047
ENSG00000256995	12	12	RP11-114G22.1		lincRNA|lncRNA	22852793	23174721	22699859	23175642	0.112202	0.166943	0.0030408	0.00544188	0.0025222	0.0401567	0.001422	0.00295268	0.166943
ENSG00000207603	9		MIR7-1	407043	miRNA	86584772	86584772			0.166556	0	0.027624	0	0.026874	0	0.0136105	0	0.166556
ENSG00000151883	5	5	PARP8	79668	protein_coding	49961733	49963727	50665899	50667893	0.165156	0.0721268	0.0138068	0.000774836	0.166502	0.0159148	0.0218787	0.00203166	0.166502
ENSG00000186868	17	17	MAPT	4137	protein_coding	43971748	44063025	45894527	45985659	0.149645	0.101848	0.080512	0.055598	0.166425	0.124082	0.138529	0.0885755	0.166425
ENSG00000177338	17	17	LINC00469	283982	lincRNA|lncRNA	71772896	71824659	73760961	73828520	0.128412	0.166008	0.00405159	0.00305141	0.00453226	0.003283	0.0252866	0.00146097	0.166008
ENSG00000154743	3	3	TSEN2	80746	protein_coding	12525931	12572347	12484421	12517889	0.165684	0.00364843	0.00684477	0.00126537	0.00690719	0.00118449	0.00367897	0.00087565	0.165684
ENSG00000107242	9	9	PIP5K1B	8395	protein_coding	71320575	71357171	68705240	68742255	0.0307014	0.00168596	0.165618	0.00364848	0.032975	0.00256087	0.0182242	0.0013255	0.165618
ENSG00000275302		17	CCL4	6351	protein_coding			36103827	36103841	0	0.163958	0	0.00325142	0	0.00313501	0	0.00132326	0.163958
ENSG00000237460	1	1	LINC01661|RP11-233E12.1		lincRNA|lncRNA	107360861	107360861	106818224	106818261	0.000118674	0.000219336	0.0520275	0.163898	0.00165741	0.00376323	0	0.000196535	0.163898
ENSG00000212114	5		AC093267.1		miRNA	122112222	122112222			0.0487695	0	0.0941252	0	0.163575	0	0.133897	0	0.163575
ENSG00000121807	3	3	CCR2	729230	protein_coding	46395225	46398980	46353864	46357489	0	0	0.162652	0.00737539	0	0	0	0	0.162652
ENSG00000026103	10	10	FAS	355	protein_coding	90750414	90751205	88990531	89012682	0.029716	0.162104	0.00888745	0.00551358	0.022827	0.0314695	0.00290705	0.00173931	0.162104
ENSG00000183317	1	1	EPHA10	284656	protein_coding	38180692	38230805	37715020	37765133	0.0105826	0.00471384	0.00548396	0.00403106	0.160198	0.00182562	0.00415946	0.00338043	0.160198
ENSG00000164713	7	7	BRI3	25798	protein_coding	97881691	97935834	98252379	98306522	0.159945	0.0257813	0.0104751	0.00089705	0.00616072	0.00104418	0.0150668	0.00386278	0.159945
ENSG00000215018	7	7	COL28A1	340267	protein_coding	7400090	7575484	7360459	7535873	0.0766094	0.00322338	0.0844356	0.00550371	0.159718	0.00184988	0.0170174	0.00179812	0.159718
ENSG00000188186	7	7	LAMTOR4	389541	protein_coding	99746530	99751109	100148907	100153486	0.159327	0	0.0152153	0.000138381	0.052854	0	0.0199208	0	0.159327
ENSG00000143341	1	1	HMCN1	83872	protein_coding	185703683	186140519	185734391	186171387	0.0152772	0.00245903	0.00713113	0.00148138	0.0204778	0.000673988	0.15926	0.000275852	0.15926
ENSG00000105819	7	7	PMPCB	9512	protein_coding	102937869	102951025	103297435	103310578	0.0216618	0.00308474	0.158756	0.00298196	0.0388947	0.00413198	0.0077054	0.000612387	0.158756
ENSG00000198001	12	12	IRAK4	51135	protein_coding	44152747	44167598	43758944	43773795	0.0208213	0.000750483	0.0518966	0.00144731	0.157924	0.00087337	0.0491469	0.000315224	0.157924
ENSG00000129317	12	12	PUS7L	83448	protein_coding	44152561	44152620	43758758	43758793	0.020835	0.000591976	0.0518761	0.00166458	0.157879	0.000524359	0.0491208	0.000267036	0.157879
ENSG00000147316	8	8	MCPH1	79648	protein_coding	6264113	6478973	6406592	6621452	0.157675	0.00388088	0.0801676	0.00452635	0.0618079	0.00303208	0.0557921	0.00805606	0.157675
ENSG00000168928	16	16	CTRB2	440387	protein_coding	75239693	75241083	75205795	75207161	0.124205	0.0192151	0.0171176	0.00239869	0.157604	0.0386587	0.0207091	0.002414	0.157604
ENSG00000206758	19	19	RNU6-317P		snRNA	49296515	49296515	48793258	48793258	0.0288078	0.000329257	0.00110527	0.000581053	0.000499693	0.00116685	0.000415206	0.157057	0.157057
ENSG00000064115	12	12	TM7SF3	51768	protein_coding	27128708	27167367	26975775	27014434	0.018099	0.00500161	0.156992	0.0124726	0.0250781	0.00501485	0.00730081	0.00200111	0.156992
ENSG00000135363	11	11	LMO2	4005	protein_coding	33886697	33913836	33865151	33892076	0.0111386	0.00288978	0.00861179	0.107765	0.156709	0.00354223	0.0131834	0.00130694	0.156709
ENSG00000275385		17	CCL18	6362	protein_coding			36064272	36070374	0	0.156611	0	0.00378189	0	0.0031809	0	0.00188133	0.156611
ENSG00000106948	9	9	AKNA	80709	protein_coding	117109054	117156685	114346774	114394405	0.156501	0	0.00768205	0.0015675	0.00558053	0.0011	0.00910571	0.00509288	0.156501
ENSG00000246089	8	8	RP11-115C21.2	100287015	antisense|lncRNA	6264063	6264663	6406542	6407142	0.15645	0.000889006	0.0779042	0.000922398	0.0605785	0.000718662	0.0544675	0.000426633	0.15645
ENSG00000235119	9	9	RP11-9M16.2		lincRNA|lncRNA	117160783	117160783	114398503	114398503	0.156442	0	0.00667993	0.000649998	0.00459431	0.000312608	0.00380295	0.000578676	0.156442
ENSG00000005486	7	7	RHBDD2	57414	protein_coding	75471920	75512808	75842602	75883490	0.0530249	0.00304342	0.156301	0.00394543	0.0291356	0.00398212	0.0235902	0.00214852	0.156301
ENSG00000101493	18	18	ZNF516	9658	protein_coding	74071520	74207146	76359565	76495242	0.0334865	0.00109947	0.156211	0.00163791	0.0587433	0.000824132	0.0148148	0.000687381	0.156211
ENSG00000135049	9	9	AGTPBP1	23287	protein_coding	88193940	88356944	85579025	85742029	0.155959	0.000666262	0.0409273	0.00173632	0.0219166	0.00129784	0.0129197	0.000495954	0.155959
ENSG00000136381	15	15	IREB2	3658	protein_coding	78729773	78786552	78437431	78494210	0.00583692	0.00168606	0.0271927	0.00706641	0.155176	0.0939387	0.00264798	0.000532207	0.155176
ENSG00000220032	18		RP11-17M16.1	400658	protein_coding	74207477	74207477			0.032654	0	0.155132	0	0.0581945	0	0.0143108	0	0.155132
ENSG00000146809	7	7	ASB15	142685	protein_coding	123207064	123249112	123567010	123609058	0.154641	0.00148228	0.0758604	0.00246439	0.0151432	0.000695203	0.00576151	0.00100281	0.154641
ENSG00000121067	17	17	SPOP	8405	protein_coding	47678993	47755596	49601631	49678163	0.147118	0.00121675	0.00921403	0.00808427	0.15455	0.00150468	0.00538009	0.00261279	0.15455
ENSG00000085491	1	1	SLC25A24	29957	protein_coding	108735440	108743471	108192818	108200849	0.153595	0.000934899	0.00230504	0.00323213	0.0164881	0.000789466	0.00169168	0.000520685	0.153595
ENSG00000260879	1	1	RP11-483I13.5		antisense|lncRNA	108742548	108742548	108199926	108199926	0.153533	0.00028745	0.0022105	0.00060782	0.0163435	0.000321848	0.00149123	0.000140332	0.153533
ENSG00000251777	3		RNU6-404P		snRNA	12543203	12543203			0.153323	0	0.00246796	0	0.00324314	0	0.00118902	0	0.153323
ENSG00000235491	2	2	AC097499.1|LINC01889		lincRNA|lncRNA	126468546	126468546	125710969	125710969	0.066722	0.152741	0.00147323	0.00210568	0.00374766	0.0103421	0.000174805	0.000302216	0.152741
ENSG00000159267	21	21	HLCS	3141	protein_coding	38302717	38362536	36930417	36990236	0.0130789	0.00352463	0.15271	0.147144	0.0049216	0.00320884	0.00680168	0.00434251	0.15271
ENSG00000167085	17	17	PHB	5245	protein_coding	47484835	47492246	49407473	49414901	0.147725	0.000454486	0.00383887	0.000824343	0.152672	0.000423708	0.00413753	0.000222959	0.152672
ENSG00000254002	8	8	RP11-213G6.2		lincRNA|lncRNA	23600555	23600555	23726931	23743042	0.0081542	0.0204849	0.0406955	0.0502106	0.136897	0.152487	0.00407778	0.00996461	0.152487
ENSG00000144228	2	2	SPOPL	339745	protein_coding	139259371	139321958	138501770	138564388	0.0578462	0.00192794	0.152337	0.00172332	0.0415411	0.000684811	0.0350237	0.000534422	0.152337
ENSG00000012660	6	6	ELOVL5	60481	protein_coding	53213587	53213947	53348926	53349179	0.0158336	0.000457979	0.15199	0.000823809	0.0141566	0.000404893	0.00750103	0.000199156	0.15199
ENSG00000228043	2	2	AC097721.2		lincRNA|lncRNA	139259244	139259268	138501674	138501698	0.0576761	0.000378485	0.151944	0.000439991	0.0415159	0.000215335	0.0349805	0.000180877	0.151944
ENSG00000271367	6	6	RP3-483K16.4		lincRNA|lncRNA	53214956	53214956	53350158	53350158	0.0157615	0.000375485	0.151898	0.000714377	0.0140911	0.000332612	0.00747333	0.000168925	0.151898
ENSG00000219863	6	6	RPL31P28		processed_pseudogene|pseudogene	53219486	53219513	53354715	53354715	0.0157586	0.000372577	0.151852	0.000661996	0.0140949	0.000336465	0.00746572	0.000161297	0.151852
ENSG00000164675	7	7	IQUB	154865	protein_coding	123173002	123175131	123532948	123535077	0.151646	0.00235573	0.0246633	0.00065095	0.0120359	0.000281209	0.00490517	0.000243509	0.151646
ENSG00000249898	8	8	CTD-2541M15.1|MCPH1-AS1		antisense|lncRNA	6506328	6565730	6648807	6708224	0.151619	0.00355676	0.0881244	0.0108829	0.0641308	0.00267268	0.0410281	0.00482886	0.151619
ENSG00000155189	8	8	AGPAT5	55326	protein_coding	6565878	6605205	6708642	6747684	0.151458	0.00106666	0.0871395	0.00364181	0.0639992	0.00266491	0.0404985	0.000572523	0.151458
ENSG00000241710	12		RN7SL10P		misc_RNA	42636017	42636017			0.00951325	0	0.0269341	0	0.15112	0	0.0477586	0	0.15112
ENSG00000114354	3	3	TFG	10342	protein_coding	100428205	100461320	100709295	100742476	0.0153261	0.000558261	0.00981831	0.0009392	0.019402	0.000382155	0.150917	0.000282465	0.150917
ENSG00000139112	12	12	GABARAPL1	23710	protein_coding	10365057	10366228	10212458	10213629	0.150341	0.0010965	0.0223384	0.00251766	0.0433792	0.000805591	0.00766242	0.000415328	0.150341
ENSG00000255958	12	12	GABARAPL1-AS1|RP11-656E20.5		antisense|lncRNA	10367360	10367360	10214761	10214761	0.150175	0.000368461	0.0221215	0.00157232	0.0432843	0.00019358	0.00761754	0.000143847	0.150175
ENSG00000060656	1	1	PTPRU	10076	protein_coding	29563028	29649730	29236516	29323218	0.0202895	0.00221987	0.150054	0.00204235	0.0133831	0.00153177	0.00591979	0.000711663	0.150054
ENSG00000250186	17	17	RP11-1079K10.4		antisense|lncRNA	47481443	47481443	49404081	49404081	0.140577	0.000585279	0.0037115	0.000982195	0.149976	0.000673862	0.00356766	0.000240208	0.149976
ENSG00000145839	5	5	IL9	3578	protein_coding	135231516	135231516	135895841	135895841	0.149934	0.00853546	0.00723696	0.00272425	0.00306923	0.00126814	0.00369225	0.00130864	0.149934
ENSG00000254239	5	5	GS1-39E22.2		lncRNA|processed_transcript	135233326	135233326	135897637	135897637	0.149925	0.000166671	0.00721332	0.00257173	0.00305951	0.000179517	0.00368172	0.000159132	0.149925
ENSG00000186244	17	17	RP11-1079K10.1		processed_pseudogene|pseudogene	47478126	47478162	49400800	49400800	0.140551	0.000554332	0.00362287	0.000893521	0.149915	0.000602394	0.00355688	0.0002294	0.149915
ENSG00000172243	12	12	CLEC7A	64581	protein_coding	10282681	10282857	10130082	10130258	0.149428	0.00280132	0.0241323	0.00179568	0.045916	0.00370347	0.00961273	0.00121334	0.149428
ENSG00000005882	17	17	PDK2	5164	protein_coding	48172101	48185372	50094737	50108008	0.139249	0.00105089	0.00563768	0.00255844	0.149407	0.000753496	0.0177802	0.0149539	0.149407
ENSG00000089060	12	12	SLC8B1	80024	protein_coding	113744649	113797298	113306844	113359493	0.148853	0	0.00971341	0.00270531	0.101415	0	0.120291	0	0.148853
ENSG00000151176	12	12	PLBD2	196463	protein_coding	113796371	113812671	113358566	113374866	0.148853	0	0.00798754	0.00065494	0.101414	0	0.120291	0	0.148853
ENSG00000106299	7	7	WASL	8976	protein_coding	123389121	123389121	123749003	123749003	0.148508	0.00196754	0.0234595	0.000894335	0.0108103	0.000483155	0.00436368	0.000338965	0.148508
ENSG00000272686	7	7	RP11-390E23.6|WASL-DT		antisense|lncRNA	123389122	123389122	123749068	123749068	0.148436	0.00192311	0.023384	0.00085208	0.0107816	0.000463155	0.00433093	0.000312761	0.148436
ENSG00000111335	12	12	OAS2	4939	protein_coding	113416200	113436050	112978395	113003305	0.133066	0.00627156	0.00428341	0.00160125	0.113348	0.0406438	0.14815	0.0533896	0.14815
ENSG00000120896	8	8	SORBS3	10174	protein_coding	22402499	22430850	22544986	22573337	0.093952	0.147746	0.0124936	0.00109555	0.00636622	0.000837968	0.00587595	0.00210209	0.147746
ENSG00000233583	1	1	RP4-635A23.3		processed_pseudogene|pseudogene	185233488	185233488	185264356	185264356	0.00221352	0.00231015	0.000106536	0.000150523	0.00842723	0.0086167	0.129599	0.147446	0.147446
ENSG00000133858	12	12	ZFC3H1	196441	protein_coding	72005034	72061505	71611254	71667725	0.138736	0.000955636	0.1474	0.00213804	0.102561	0.00139186	0.126736	0.000776191	0.1474
ENSG00000173451	12	12	THAP2	83591	protein_coding	72056789	72061563	71664301	71667783	0.138749	0.000319636	0.147398	0.000352912	0.102561	0.000238813	0.126747	0.000276462	0.147398
ENSG00000116353	1	1	MECR	51102	protein_coding	29527101	29557454	29200589	29230942	0.0185888	0.00358445	0.147393	0.00135776	0.0123088	0.00137814	0.00542481	0.000625039	0.147393
ENSG00000221962	3	3	TMEM14E|TMEM14EP	645843	protein_coding|transcribed_processed_pseudogene	152058779	152058779	152340904	152340990	0.0180539	0.00128618	0.014139	0.000644147	0.0138395	0.000245828	0.147313	0.000145805	0.147313
ENSG00000135919	2	2	SERPINE2	5270	protein_coding	224847497	224904036	223982780	224039318	0.14715	0.086103	0.0239869	0.0178379	0.0510313	0.0374499	0.00243699	0.00139856	0.14715
ENSG00000002822	7	7	MAD1L1	8379	protein_coding	1856721	2272878	1817085	2233243	0.0417511	0.0228425	0.146595	0.0915218	0.0342066	0.01852	0.00888292	0.0037788	0.146595
ENSG00000271455	5	5	RP11-269M20.2		processed_pseudogene|pseudogene	49899063	49899063	50603229	50603229	0.00769376	0.0177971	0.00121802	0.00127702	0.0811121	0.14639	0.00338015	0.0033825	0.14639
ENSG00000228302	10	10	RP11-186N15.3		antisense|lncRNA	12288157	12289844	12246158	12247845	0.0519509	0.000994318	0.0367256	0.000832434	0.146293	0.000594646	0.0121498	0.00022736	0.146293
ENSG00000164500	7	7	C7orf72|SPATA48	100130988	protein_coding	50135632	50135632	50095883	50095883	0.0334696	0.00021757	0.0157073	0	0.0308404	0.000211506	0.145968	0.000110789	0.145968
ENSG00000277089		17	CCL3-AS1		lncRNA			36072866	36088293	0	0.145601	0	0.00151224	0	0.0014999	0	0.000502182	0.145601
ENSG00000090339	19	19	ICAM1	3383	protein_coding	10381511	10393958	10271093	10283282	0.145512	0	0.0112331	0.000342245	0.072876	0.00026007	0.136318	0.000214875	0.145512
ENSG00000105364	19	19	MRPL4	51073	protein_coding	10362577	10365296	10251901	10254620	0.14551	0	0.0111864	0.000676686	0.072834	0.000152055	0.13633	0.000111699	0.14551
ENSG00000267105	19	19	CTD-2369P2.4		antisense|lncRNA	10370721	10370721	10260045	10260045	0.14551	0	0.0113541	0.00297845	0.072837	0.000922502	0.136319	0.00100196	0.14551
ENSG00000284632		1			lncRNA			38774508	38815979	0	0.00143097	0	0.00227793	0	0.145497	0	0.00225357	0.145497
ENSG00000233262	9	9	RP11-380F14.2		antisense|lncRNA	86893134	86893134	84278219	84278219	0.145194	0.00276495	0.00488117	0.000687565	0.00623836	0.00114668	0.0012774	0.000189953	0.145194
ENSG00000182732	14	14	RGS6	9628	protein_coding	72399156	73006770	71932429	72540062	0.00646496	0.00807813	0.00598602	0.00906448	0.144847	0.0795153	0.00400776	0.00520515	0.144847
ENSG00000286995		7			lncRNA			49524208	49524208	0	0.00140532	0	0.1448	0	0.00708696	0	0.000479627	0.1448
ENSG00000166845	18	18	C18orf54	162681	protein_coding	51884287	51900620	54357906	54374250	0.0163084	0.00226234	0.012161	0.00145169	0.0502279	0.000664907	0.14465	0.000483831	0.14465
ENSG00000183049	10	10	CAMK1D	57118	protein_coding	12391481	12391732	12349547	12760576	0.0300112	0.00173624	0.0235502	0.00353697	0.144487	0.0471573	0.009338	0.00136923	0.144487
ENSG00000155307	21	21	SAMSN1	64092|64092|388813	protein_coding	15872927	15955723	14500606	14658821	0.144209	0.00346645	0.0262931	0.00614131	0.0255638	0.00644129	0.0217462	0.0025927	0.144209
ENSG00000226757	4	4	AC079341.1|PP12613	100192379	lncRNA|protein_coding	122685740	122685740	121764585	121764585	0.00262516	0.000281628	0.144149	0.0302704	0.00470659	0.000447006	0.00163523	0.000348583	0.144149
ENSG00000042813	7	7	ZPBP	11055	protein_coding	49975757	50160925	49936161	50121329	0.0358061	0.00397979	0.00977942	0.00118474	0.0313749	0.00333552	0.143971	0.00172421	0.143971
ENSG00000136273	7	7	HUS1	3364	protein_coding	48018131	48019178	47978534	47979615	0.076323	0.00111031	0.14396	0.00150549	0.0667023	0.000884745	0.13351	0.00195162	0.14396
ENSG00000201104	7	7	RNU6-11P		snRNA	123430765	123430765	123790711	123790711	0.143829	0.0238628	0.0205007	0.00114014	0.0107695	0.000634046	0.00330958	0.00031144	0.143829
ENSG00000154928	3	3	EPHB1	2047	protein_coding	134316643	134851634	134795260	135132792	0.143781	0.0145341	0.0138027	0.00339399	0.0200289	0.00240543	0.00585006	0.00131457	0.143781
ENSG00000169609	15	15	C15orf40	123207	protein_coding	83677368	83680393	83008616	83011641	0.143621	0.00166106	0.0174432	0.000339318	0.0197871	0.000310507	0.0060864	0.000116337	0.143621
ENSG00000260608	15	15	RP11-382A20.7		antisense|lncRNA	83681413	83681413	83012661	83012661	0.143186	0.000294588	0.0173141	0.000251926	0.0196917	0.000186253	0.00604315	0	0.143186
ENSG00000205302	5	5	SNX2	6643	protein_coding	122110691	122163129	122775079	122827434	0.0453418	0.00274557	0.0830059	0.00758054	0.143013	0.00597302	0.135391	0.000939308	0.143013
ENSG00000165685	12	12	TMEM52B	120939	protein_coding	10323141	10338996	10170542	10186397	0.142079	0.00182211	0.0199849	0.00180503	0.0436316	0.00693075	0.00675848	0.000758138	0.142079
ENSG00000087076	19	19	HSD17B14	51171	protein_coding	49318329	49339935	48815072	48836510	0.00306341	0.000133239	0.00177973	0.000615999	0.00157697	0.00103632	0.142067	0.107079	0.142067
ENSG00000137270	6	6	GCM1	8521	protein_coding	53013627	53013627	53148841	53148841	0.0152433	0.000125424	0.141304	0.000154814	0.0143471	0.000104775	0.00591472	0	0.141304
ENSG00000251930	6		U3		snoRNA	53012727	53012727			0.0152173	0	0.141267	0	0.0143284	0	0.00589881	0	0.141267
ENSG00000253026	6	6	RNU6-464P		snRNA	53018696	53018696	53153898	53153898	0.0152173	0.000159831	0.141267	0.00017023	0.0143284	0.000220827	0.00589881	0	0.141267
ENSG00000006453	7	7	BAIAP2L1	55971	protein_coding	97936269	98030380	98306957	98401090	0.141181	0.0914916	0.0100066	0.0018286	0.00701389	0.00301017	0.0144137	0.00831531	0.141181
ENSG00000223662	21	21	SAMSN1-AS1	100874190	antisense|lncRNA	15954523	15954523	14582202	14582202	0.140673	0.000469648	0.0244211	0.000111303	0.0184989	0.000246584	0.0202324	0	0.140673
ENSG00000186591	7	7	UBE2H	7328	protein_coding	129479581	129592789	129839741	129952960	0.0157124	0.0131304	0.14066	0.108414	0.00625405	0.00465615	0.00327156	0.00227025	0.14066
ENSG00000134046	18	18	MBD2	8932	protein_coding	51686483	51751158	54160113	54224669	0.0262818	0.00408468	0.0283032	0.00258109	0.0358515	0.000582811	0.139848	0.000533444	0.139848
ENSG00000196639	3	3	HRH1	3269	protein_coding	11178779	11294385	11137093	11252699	0.139802	0.000556444	0.00302522	0.00128575	0.00228659	0.00091118	0.0014265	0.000576432	0.139802
ENSG00000198657	11		OR8B4	283162	protein_coding	124294789	124294789			0.139687	0	0.00363009	0	0.00337185	0	0.00216773	0	0.139687
ENSG00000207233	18	18	SNORA37	677819	snoRNA	51748782	51748782	54222412	54222412	0.0251779	0.000411412	0.0270491	0.000247957	0.035644	0	0.139649	0	0.139649
ENSG00000153922	5	5	CHD1	1105	protein_coding	98194368	98262240	98858664	98929007	0.139282	0.0013686	0.101796	0.00128287	0.0665951	0.000964135	0.0495697	0.000733107	0.139282
ENSG00000226533	6	6	BTBD9-AS1	101929425	antisense|lncRNA	38449468	38449468	38481692	38481692	0.011125	0.000508869	0.139227	0.000362288	0.0153274	0.00113639	0.00511867	0.000355908	0.139227
ENSG00000117407	1	1	ARTN	9048	protein_coding	44398992	44401479	43933320	43935807	0.139063	0.000594467	0.00604351	0.00018509	0.0439879	0.000171898	0.0033443	0.000101747	0.139063
ENSG00000102547	13	13	CAB39L	81617	protein_coding	49925263	50018262	49351127	49444064	0.138978	0.129084	0.00246606	0.00303206	0.00208166	0.00241709	0.00140269	0.00128938	0.138978
ENSG00000207416	21	21	Y_RNA		misc_RNA	38359151	38359151	36986851	36986851	0.0115321	0.000570209	0.138876	0.134118	0.00398232	0.00185282	0.00522997	0.000616364	0.138876
ENSG00000232258	16	16	TMEM114	283953	protein_coding	8622226	8622304	8572302	8590193	0.138793	0.00208305	0.0869955	0.00112721	0.0498337	0.00131198	0.0298543	0.000939161	0.138793
ENSG00000253522	5	5	MIR146A|MIR3142HG	107075116|406938	lincRNA|lncRNA	159895275	159912359	160438594	160468268	0.138718	0.00219897	0.00656619	0.00209209	0.0219848	0.000925109	0.00275052	0.00075906	0.138718
ENSG00000197992	12	12	CLEC9A	283420	protein_coding	10183276	10213198	10030678	10060599	0.138617	0.00128082	0.0238938	0.000691094	0.0448274	0.000494263	0.00753057	0.000390828	0.138617
ENSG00000159259	21	21	CHAF1B	8208	protein_coding	37757676	37771800	36385392	36399502	0.00259718	0.000705115	0.13861	0.00186107	0.00372619	0.000918939	0.00292851	0.00140731	0.13861
ENSG00000164112	4	4	SMIM43|TMEM155	132332	protein_coding	122685449	122686582	121764294	121765427	0.00268976	0.00152823	0.13856	0.105896	0.00454161	0.00132447	0.00161593	0.000547562	0.13856
ENSG00000135506	12	12	OS9	10956	protein_coding	58087738	58113994	57693955	57720211	0.138361	0.117848	0.00598672	0.00115807	0.00371592	0.000902217	0.00276022	0.000511979	0.138361
ENSG00000256803	12	12	RP11-133L14.5		antisense|lncRNA	10183205	10183205	10030606	10030606	0.138322	0.00112624	0.0235921	0.00051804	0.0445747	0.000385577	0.00734543	0.000298208	0.138322
ENSG00000224421	21	21	ATP5J2LP|ATP5MFP1		processed_pseudogene|pseudogene	37761410	37761410	36389112	36389112	0.00243265	0.000384784	0.138209	0.00105393	0.00353797	0.000534507	0.00268222	0.00084511	0.138209
ENSG00000159398	16	16	CES5A	221223	protein_coding	55905753	55989943	55871841	55956031	0.00664957	0.00244051	0.00838273	0.00307989	0.00414537	0.00221705	0.00612895	0.137061	0.137061
ENSG00000215734	21	21	MRPL20P1		processed_pseudogene|pseudogene	38366943	38366943	36994643	36994643	0.00171708	0.00123355	0.136936	0.0016926	0.00269619	0.000718227	0.00107538	0.000473966	0.136936
ENSG00000157869	4	4	RAB28	9364	protein_coding	13383218	13485989	13381594	13484365	0.0796453	0.00019806	0.136878	0.000384805	0.0820964	0.0001618	0.0578737	0.000166216	0.136878
ENSG00000189043	7	7	NDUFA4	4697	protein_coding	10978144	10979883	10938517	10940153	0.136703	0.0128602	0.0420789	0.0127831	0.0133934	0.000347755	0.00847159	0.000129594	0.136703
ENSG00000253653	5	5	CTC-248O19.1		antisense|lncRNA	156693635	156693635	157266625	157266625	0.0105105	0.000693565	0.0120724	0.000714167	0.00805169	0.000415791	0.136571	0.00233251	0.136571
ENSG00000211455	12	12	STK38L	23012	protein_coding	27396901	27470515	27243968	27317582	0.0127336	0.00191301	0.136449	0.00649906	0.0138944	0.005181	0.00562705	0.00109206	0.136449
ENSG00000127334	12	12	DYRK2	8445	protein_coding	68042118	68045249	67648338	67651469	0.136449	0.131046	0.00882327	0.00120441	0.0392244	0.0362313	0.00349502	0.000722594	0.136449
ENSG00000181192	10	10	DHTKD1	55526	protein_coding	12110971	12160778	12068954	12118779	0.0228807	0.00470749	0.019461	0.00471979	0.136293	0.00199188	0.00633151	0.00221253	0.136293
ENSG00000238141	21	21	BRWD1-AS1	100874093	antisense|lncRNA	40687633	40687633	39315707	39315707	0.0040143	0.000606903	0.136176	0.000642605	0.00349814	0.000404934	0.00150036	0.000238193	0.136176
ENSG00000237934	1	1	RP11-467D18.2		antisense|lncRNA	29550445	29550445	29223933	29223933	0.0114246	0.00168769	0.136139	0.000522998	0.00798087	0.000680329	0.00290812	0.000228831	0.136139
ENSG00000133872	8	8	SARAF|TMEM66	51669	protein_coding	29924569	29940723	30067053	30083208	0.0178652	0.000776307	0.0490211	0.00102821	0.135851	0.000533633	0.00339658	0.000504018	0.135851
ENSG00000272256	8	8	RP11-489E7.4		antisense|lncRNA	29940274	29940274	30082758	30082758	0.0176192	0	0.0486355	0	0.13566	0	0.00319363	0	0.13566
ENSG00000104408	8	8	EIF3E	3646	protein_coding	109215575	109447562	108217092	108443496	0.135464	0.088708	0.00953622	0.00521023	0.00952333	0.00647047	0.00448809	0.00303746	0.135464
ENSG00000154143	11	11	PANX3	116337	protein_coding	124481386	124481386	124611428	124611428	0.135278	0	0.00507288	0	0.00333417	0	0.00206602	0	0.135278
ENSG00000168566	6	6	SNRNP48	154007	protein_coding	7590432	7599906	7590198	7599673	0.0321871	0.00135961	0.0367388	0.000859407	0.135175	0.000418969	0.0130881	0.000342251	0.135175
ENSG00000176715	16	16	ACSF3	197322	protein_coding	89154783	89217008	89088375	89150600	0.0180513	0.0277929	0.128483	0.13503	0.0182073	0.0213662	0.00347212	0.00290621	0.13503
ENSG00000084234	11	11	APLP2	334	protein_coding	129939732	130011307	130068147	130141412	0.0189351	0.00560607	0.0277742	0.00272531	0.0360796	0.0028313	0.134636	0.00440897	0.134636
ENSG00000233953	2	2	AC009970.1		antisense|lncRNA	60722821	60722821	60495686	60495686	0.124396	0.134552	0.00531954	0.00103096	0.0140741	0.0117551	0.00642702	0.00245305	0.134552
ENSG00000267981	11		AP003041.2		protein_coding	129936836	129936836			0.018776	0	0.0276293	0	0.0359575	0	0.134516	0	0.134516
ENSG00000112893	5	5	MAN2A1	4124	protein_coding	109025067	109198029	109689927	109862328	0.0432425	0.00383537	0.134384	0.00367988	0.0357985	0.00175628	0.0127878	0.00112707	0.134384
ENSG00000248489	5	5	CTD-2007H13.3|LINC02062		lincRNA|lncRNA	98264875	98264875	98929171	98929188	0.13436	0.00048077	0.0884575	0.000413614	0.061861	0.000348404	0.0471113	0.000293535	0.13436
ENSG00000242299	3	3	RP11-234A1.1		processed_pseudogene|pseudogene	101295791	101295791	101576947	101576947	0.00471302	0.000418714	0.0122713	0.000321988	0.0143767	0.00315115	0.134206	0.0286187	0.134206
ENSG00000206640	1	1	Y_RNA		misc_RNA	185227147	185227147	185258015	185258015	0.000121998	0.00140681	0	0.000176981	0.000238196	0.00696081	0.0178556	0.133998	0.133998
ENSG00000065665	10	10	SEC61A2	55176	protein_coding	12171636	12199018	12129637	12157019	0.0139827	0.00118718	0.0112252	0.00123936	0.133881	0.00133245	0.00366078	0.000555956	0.133881
ENSG00000064726	15	15	BTBD1	53339	protein_coding	83699518	83736106	83030766	83067252	0.133527	0.0228551	0.00905337	0.00180877	0.00951434	0.0020752	0.00278038	0.000541054	0.133527
ENSG00000106070	7	7	GRB10	2887	protein_coding	50663537	50861159	50595840	50793462	0.0219469	0.0107259	0.00761261	0.00357299	0.0229087	0.014065	0.133464	0.0774012	0.133464
ENSG00000008083	6	6	JARID2	3720	protein_coding	15246527	15501589	15246069	15501358	0.0682584	0.00169628	0.133432	0.00162648	0.0124697	0.00129684	0.00600603	0.000823814	0.133432
ENSG00000072571	5	5	HMMR	3161	protein_coding	162887209	162887666	163460203	163460660	0.0984246	0.00260288	0.0284065	0	0.133394	0.000640377	0.0161772	0.00021577	0.133394
ENSG00000170584	5	5	NUDCD2	134492	protein_coding	162886496	162887146	163459490	163460102	0.0983746	0.00312376	0.0283993	0.00012098	0.133339	0.000808736	0.0162024	0.000317817	0.133339
ENSG00000111344	12	12	RASAL1	8437	protein_coding	113540904	113574044	113103099	113136239	0.132575	0	0.00680352	0.00283638	0.104949	0	0.118115	0	0.132575
ENSG00000257452	12	12	RP1-71H24.1		antisense|lncRNA	113455556	113455556	113017751	113017751	0.132556	0	0.00431314	0.00132155	0.104928	0	0.118103	0	0.132556
ENSG00000258159	12	12	IMMP1LP2|RP1-71H24.4		processed_pseudogene|pseudogene	113453412	113453412	113015607	113015607	0.132556	0	0.00435115	0.00135958	0.104928	0	0.118103	0	0.132556
ENSG00000271888	6	6	JARID2-DT|RP11-560J1.2		lincRNA|lncRNA	15245231	15245231	15245000	15245000	0.0554204	0.000370295	0.132271	0.000542558	0.011281	0.00025801	0.00514679	0.000303219	0.132271
ENSG00000235488	6	6	JARID2-AS1	100506681	antisense|lncRNA	15248865	15248865	15248634	15248634	0.0553783	0.000320961	0.132218	0.000541867	0.0112492	0.000218495	0.00511382	0.000197145	0.132218
ENSG00000129355	19	19	CDKN2D	1032	protein_coding	10679654	10679735	10568979	10569059	0.00212761	0	0.0222068	0.000684376	0.0299374	0.000121223	0.13218	0	0.13218
ENSG00000103091	16	16	WDR59	79726	protein_coding	74920133	75034071	74886235	75000173	0.132126	0.0692101	0.0246957	0.00628876	0.0726775	0.00269585	0.0188094	0.00262838	0.132126
ENSG00000112787	12	12	FBRSL1	57666	protein_coding	133066137	133149113	132489551	132572527	0.132033	0.0456736	0.0107196	0.0027593	0.00864881	0.00254299	0.00927561	0.00168658	0.132033
ENSG00000154144	11	11	TBRG1	84897	protein_coding	124492732	124499818	124622836	124629922	0.131874	0.000193098	0.0151851	0.00019385	0.0112821	0.000115355	0.00564124	0	0.131874
ENSG00000143033	1	1	MTF2	22823	protein_coding	93544792	93594352	93079235	93128795	0.131825	0.00286344	0.00708534	0.00190878	0.0127922	0.00198771	0.0288507	0.00106657	0.131825
ENSG00000172215	3	3	CXCR6	10663	protein_coding	45982425	45986541	45940933	45945049	0	0	0.131568	0.01235	0	0	0	0	0.131568
ENSG00000197343	7	7	ZNF655	79027|79027|101929496	protein_coding	99156029	99168971	99558406	99571348	0.131544	0.000468691	0.00435857	0.000790973	0.0425205	0.000961485	0.011004	0.000148648	0.131544
ENSG00000221909	7	7	FAM200A	221786	protein_coding	99149757	99156159	99552114	99558536	0.131391	0.00027011	0.00426966	0.00194336	0.0422205	0.000722024	0.010946	0	0.131391
ENSG00000272647	7	7	GS1-259H13.10		protein_coding	99156291	99156318	99558695	99558695	0.131364	0.00018373	0.00410023	0.000427818	0.0421953	0.000507626	0.010935	0	0.131364
ENSG00000135317	6	6	SNX14	57231	protein_coding	86218175	86303874	85508457	85594156	0.093647	0.00351642	0.131219	0.00325906	0.0665451	0.00471081	0.0454985	0.00227252	0.131219
ENSG00000179165	6	6	PXT1	222659	protein_coding	36410666	36410666	36400524	36442854	0.00171792	0.000757131	0.00152477	0.131062	0.00123506	0.00437268	0.000582882	0.000587105	0.131062
ENSG00000038274	5	5	MAT2B	27430	protein_coding	162930120	162944223	163503114	163517217	0.0875523	0.00635687	0.0275028	0.000692723	0.13097	0.00281256	0.0147009	0.00131919	0.13097
ENSG00000198879	10	10	SFMBT2	57713	protein_coding	7450707	7453450	7408745	7411488	0.0334804	0.00443101	0.130594	0.0687953	0.0223292	0.00709833	0.0190874	0.0021372	0.130594
ENSG00000129351	19	19	ILF3	3609	protein_coding	10764937	10798281	10654261	10687605	0.00189423	0	0.0217372	0.000890746	0.0236934	0.00119046	0.130559	0.000173448	0.130559
ENSG00000267100	19	19	ILF3-AS1|ILF3-DT	147727	lincRNA|lncRNA	10764520	10764520	10653844	10653844	0.00189205	0	0.0216879	0	0.0236112	0.000142096	0.130548	0	0.130548
ENSG00000271185	7	7	RP5-855F16.1		lincRNA|lncRNA	10980050	10980050	10940423	10940423	0.130543	0.000156275	0.041837	0.00186014	0.0133245	0.000105585	0.00843265	0	0.130543
ENSG00000205078	16	16	SYCE1L	100130958	protein_coding	77233294	77246490	77199408	77212593	0.130483	0.00390143	0.046009	0.00206225	0.109008	0.00148262	0.0251895	0.00192614	0.130483
ENSG00000105401	19	19	CDC37	11140	protein_coding	10504089	10530797	10393413	10420121	0.00330081	0	0.0167908	0.00317181	0.0277086	0.00139331	0.130377	0.0014477	0.130377
ENSG00000115896	2	2	PLCL1	5334	protein_coding	198669426	199211553	197804593	198346829	0.130211	0.0221766	0.0156013	0.00138384	0.0119445	0.00148638	0.00810957	0.00073437	0.130211
ENSG00000166200	15	15	COPS2	9318	protein_coding	49422970	49447858	49130773	49155661	0.130113	0.109641	0.0125568	0.00134174	0.00970221	0.00195831	0.00850016	0.00124633	0.130113
ENSG00000256294	19	19	ZNF225	7768	protein_coding	44616334	44632607	44112181	44128454	0.129669	0.00404344	0.120514	0.00121036	0.0628741	0.000744475	0.044638	0.00034378	0.129669
ENSG00000103111	16	16	MON1B	22879	protein_coding	77224732	77227865	77190835	77193968	0.129646	0.000754066	0.0458289	0.00065945	0.109011	0.00126055	0.0252181	0.00152928	0.129646
ENSG00000129347	19	19	KRI1	65095	protein_coding	10668897	10676713	10558221	10566031	0.00199476	0	0.0152222	0.0017078	0.028724	0.000609838	0.129245	0.000227099	0.129245
ENSG00000151690	2	2	MFSD6	54842	protein_coding	191273081	191362375	190408355	190497649	0.0166595	0.00427044	0.129134	0.00224729	0.0220285	0.00879502	0.00515759	0.00207948	0.129134
ENSG00000211566	2		AC114788.1		miRNA	239894706	239894706			0.00486092	0	0.128853	0	0.00264862	0	0.00380324	0	0.128853
ENSG00000186019	19	19	AC084219.4	100379224	antisense|lncRNA	44617109	44617298	44112956	44113183	0.128412	0.0038886	0.120338	0.000810463	0.0626844	0.000480955	0.0445139	0.000264822	0.128412
ENSG00000197102	14	14	DYNC1H1	1778	protein_coding	102430865	102514098	101964573	102049006	0.00875379	0.00333928	0.0919811	0.128105	0.0159497	0.00803661	0.00362103	0.000980973	0.128105
ENSG00000251772	20		AL117380.2		miRNA	55575143	55575143			0.00393806	0	0.00222737	0	0.127989	0	0.00168766	0	0.127989
ENSG00000163820	3	3	FYCO1	79443	protein_coding	46000064	46037316	45958572	45995824	0	0	0.127862	0.0848911	0	0	0	0	0.127862
ENSG00000151239	12	12	TWF1	5756	protein_coding	44191654	44200178	43797851	43806328	0.02351	0.000613643	0.0548093	0.000759513	0.12768	0.00046451	0.0462481	0.000255851	0.12768
ENSG00000082293	6	6	COL19A1	1310	protein_coding	70576463	70831772	69866556	70121880	0.0233093	0.00150108	0.127599	0.00550215	0.0109264	0.000993275	0.0122399	0.000788966	0.127599
ENSG00000248969	5	5	CTD-2113L7.1		antisense|lncRNA	35827120	35827120	35827018	35827018	0.0264717	0.000811291	0.127278	0.0725353	0.018579	0.00127375	0.0159214	0.000441844	0.127278
ENSG00000225126	1	1	CAMTA1-AS1|RP4-549F15.1		antisense|lncRNA	7501614	7501614	7441554	7441554	0.0172631	0.000213339	0.127211	0.000166774	0.0140644	0.000158623	0.00901054	0	0.127211
ENSG00000263566	2		AC096753.1		miRNA	80021396	80021396			0.000750865	0	0.126456	0	0.00577692	0	0.000328966	0	0.126456
ENSG00000286325		2			lncRNA			240184716	240184716	0	0.00138987	0	0.126263	0	0.00110419	0	0.00067829	0.126263
ENSG00000201179	7	7	RNU6-1322P		snRNA	104973237	104973237	105332790	105332790	0.0261093	0.00091572	0.125935	0.00274103	0.0520965	0.000524288	0.00476047	0.000147816	0.125935
ENSG00000112144	6	6	CILK1|ICK	22858	protein_coding	52926568	52926600	53061770	53061824	0.0777813	0	0.12565	0	0.0221878	0	0.00792981	0	0.12565
ENSG00000170807	7	7	LMOD2	442721	protein_coding	123295861	123295923	123655866	123655869	0.125108	0.00197219	0.00431525	0.000411229	0.00235992	0.000333851	0.000790912	0.000251869	0.125108
ENSG00000250114	5	5	CTB-95B16.1		pseudogene|unprocessed_pseudogene	162843531	162843531	163416525	163416525	0.108469	0.12501	0.00118909	0.0014338	0.0110983	0.0140261	0.000274495	0.000333943	0.12501
ENSG00000146918	7	7	NCAPG2	54892	protein_coding	158457924	158497520	158665232	158704804	0.0591955	0.00160432	0.0496888	0.00319584	0.0447806	0.000735748	0.124867	0.00066158	0.124867
ENSG00000006715	7	7	VPS41	27072	protein_coding	38766786	38971994	38727186	38932394	0.0143202	0.0072775	0.0176256	0.0100945	0.0439085	0.124845	0.00917752	0.00485321	0.124845
ENSG00000185303	10	10	SFTPA2	729238	protein_coding	81319590	81320153	79559834	79560407	0.0503862	0.00897966	0.0246565	0.00197202	0.124804	0.02211	0.041312	0.00349521	0.124804
ENSG00000166130	12	12	IKBIP	121457	protein_coding	99038732	99038891	98644788	98645113	0.0535955	0.000392357	0.124577	0.000176404	0.0297914	0.000166549	0.0202938	0	0.124577
ENSG00000120868	12	12	APAF1	317	protein_coding	99038919	99127426	98645290	98733648	0.0536134	0.00174672	0.124571	0.00131272	0.0297898	0.00104989	0.0202998	0.000659235	0.124571
ENSG00000230442	7	7	ASB15-AS1|RP11-390E23.3	102724555	antisense|lncRNA	123264636	123265011	123624582	123624957	0.124434	0.000778803	0.00627277	0.000665562	0.00260433	0.000223662	0.00107646	0.000230409	0.124434
ENSG00000146540	7	7	C7orf50	84310|84310|101930223	protein_coding	1067975	1177896	1028339	1138260	0.12435	0.0587587	0.00909207	0.00323302	0.00802927	0.00331242	0.00591527	0.00196209	0.12435
ENSG00000104064	15	15	GABPB1	2553	protein_coding	50593512	50647605	50301315	50355408	0.124069	0.00253701	0.00962429	0.00225384	0.00632029	0.00122557	0.00419879	0.000829618	0.124069
ENSG00000166979	21	21	EVA1C	59271	protein_coding	33784314	33867427	32412006	32495117	0.0247592	0.00809619	0.0511694	0.0159728	0.124062	0.0248143	0.014377	0.001582	0.124062
ENSG00000263002	19	19	ZNF234	10780	protein_coding	44645710	44646063	44141554	44141910	0.123961	0.000707126	0.117257	0.000321321	0.0574709	0.000699	0.0480747	0.00010208	0.123961
ENSG00000196636	7	7	ACN9|SDHAF3	57001	protein_coding	96745902	96771993	97117698	97142681	0.123936	0.000959527	0.0253382	0.002636	0.0141003	0.000682957	0.0169461	0.000334745	0.123936
ENSG00000244879	15	15	GABPB1-AS1	100129387	lncRNA|processed_transcript	50647525	50648668	50354959	50356471	0.123376	0.000775784	0.00900329	0.000657661	0.00598976	0.000450203	0.00404046	0.000386571	0.123376
ENSG00000174579	3	3	MSL2	55167	protein_coding	135913396	135916083	136194554	136197241	0.123337	0.000130635	0.0262153	0.000153579	0.0351904	0	0.0145997	0	0.123337
ENSG00000120802	12	12	TMPO	7112	protein_coding	98909290	98938417	98515579	98544639	0.0473464	0.00201009	0.123315	0.0343222	0.0277234	0.00183119	0.0205204	0.0011701	0.123315
ENSG00000103995	15	15	CEP152	22995	protein_coding	49034211	49103343	48742014	48811146	0.123307	0.000779043	0.0201693	0.00146599	0.0189262	0.000693507	0.0104155	0.000608277	0.123307
ENSG00000259700	15	15	RP11-485O10.3		antisense|lncRNA	49102898	49102898	48810701	48810712	0.123172	0.000248253	0.01948	0.000133246	0.0185932	0	0.0101525	0	0.123172
ENSG00000170417	2	2	TMEM182	130827	protein_coding	103353367	103414225	102736905	103011779	0.00854694	0.00143954	0.0775778	0.123068	0.0138655	0.00668198	0.00459279	0.000631708	0.123068
ENSG00000182771	10	10	GRID1	2894	protein_coding	87372890	88126250	85613133	86366795	0.031329	0.000776442	0.123059	0.000689359	0.021739	0.000427181	0.0262975	0.000860482	0.123059
ENSG00000135862	1	1	LAMC1	3915	protein_coding	182992595	183103825	183023420	183134690	0.0149154	0.00776394	0.010948	0.00536879	0.00906962	0.00610018	0.112359	0.122771	0.122771
ENSG00000125877	20	20	ITPA	3704	protein_coding	3189514	3202399	3208868	3221753	0.00836814	0.00428999	0.122669	0.027108	0.00817158	0.00310751	0.00215419	0.000785358	0.122669
ENSG00000257499	12		RP11-571M6.8	116986	3prime_overlapping_ncRNA	58118237	58119448			0.122168	0	0.00351105	0	0.00201575	0	0.00158403	0	0.122168
ENSG00000166510	18	18	CCDC68	80323	protein_coding	52604136	52626739	54936905	54959461	0.0102249	0.0022118	0.00712589	0.00118222	0.0201889	0.0224383	0.0828835	0.122108	0.122108
ENSG00000257342	12	12	RP11-571M6.7		antisense|lncRNA	58115293	58115293	57721510	57721510	0.122061	0.00221116	0.00346041	0.000294034	0.00198786	0.000144836	0.00157232	0.000113763	0.122061
ENSG00000255737	12	12	AGAP2-AS1	100130776	lncRNA|protein_coding	58120054	58120054	57726271	57726271	0.121913	0.00207469	0.00344954	0.000302063	0.00197572	0.000139846	0.00155738	0.000109268	0.121913
ENSG00000211483	3		AC018450.1		miRNA	142884490	142884490			0.121858	0	0.0175806	0	0.0158654	0	0.00603597	0	0.121858
ENSG00000216073	11		AP003730.1		miRNA	97783889	97783889			0.121762	0	0.00367325	0	0.00680388	0	0.000392335	0	0.121762
ENSG00000171501	9	9	OR1N2	138882	protein_coding	125315391	125315391	122553112	122553224	0.0131517	0.121751	0.000766392	0.00238279	0.00039658	0.00153369	0.000243096	0.000718309	0.121751
ENSG00000263643	15	15	MIR4515	100616404	miRNA	83736087	83736087	83067335	83067335	0.121696	0.00105428	0.00807904	0.000118929	0.00842422	0.00013076	0.00250186	0	0.121696
ENSG00000247925	6	6	RP3-510L9.1		antisense|lncRNA	11173685	11173685	11173452	11173452	0.0138837	0.00198961	0.121576	0.000998652	0.0139176	0.00171404	0.0121246	0.00126744	0.121576
ENSG00000060339	10	10	CCAR1	55749	protein_coding	70480769	70547593	68721012	68787836	0.121417	0.00126607	0.0136416	0.00128998	0.0385125	0.000807634	0.00865764	0.000586852	0.121417
ENSG00000166415	15	15	WDR72	256764	protein_coding	53833300	54055075	53541080	53762878	0.00630459	0.120414	0.00268097	0.0029758	0.0016853	0.00194098	0.00155075	0.00200208	0.120414
ENSG00000220267	6	6	ACTBP8		processed_pseudogene|pseudogene	88986708	88986708	88276989	88276989	0.00014634	0.000226814	0.0481254	0.119963	0.000211542	0.000301597	0	0.000123217	0.119963
ENSG00000123066	12	12	MED13L	23389	protein_coding	116398337	116715143	115960532	116277693	0.0368751	0.00231905	0.119838	0.00173005	0.0325565	0.00115109	0.024053	0.00081665	0.119838
ENSG00000073067	7	7	CYP2W1	54905	protein_coding	1022835	1026293	983181	986657	0.119822	0.000380596	0.00636653	0.000810398	0.00628587	0.000341914	0.00337051	0.000260455	0.119822
ENSG00000267374	18	18	LINC00669|MIR924HG	647946	lincRNA|lncRNA	36920602	37380282	39340600	39800322	0.0296283	0.0231368	0.00178858	0.00204537	0.11976	0.117653	0.000687295	0.00081509	0.11976
ENSG00000259394	15	15	RP11-244F12.1		processed_pseudogene|pseudogene	63245372	63245372	62953173	62953173	0.00358297	0.00220621	0.119749	0.00824189	0.00207241	0.000834717	0.00132826	0.000836403	0.119749
ENSG00000285561		11			lncRNA			124414792	124414792	0	0.119425	0	0.00180079	0	0.000997856	0	0.000410337	0.119425
ENSG00000175886	18	18	RPL7AP66		processed_pseudogene|pseudogene	36915636	36915639	39335672	39335672	0.0248561	0.022494	0.000989407	0.00105326	0.119418	0.119001	0.000437074	0.000415355	0.119418
ENSG00000110848	12	12	CD69	969	protein_coding	9913497	9913497	9760901	9760901	0.119397	0.0209663	0.029228	0.00122114	0.0307446	0.00135929	0.0110203	0.000382706	0.119397
ENSG00000252295	5		snoU13		snoRNA	122131820	122131820			0.0188923	0	0.0502697	0	0.119199	0	0.0991401	0	0.119199
ENSG00000106443	7	7	PHF14	9678	protein_coding	11013499	11150608	10973336	11110981	0.118466	0.00320996	0.0281113	0.00412395	0.00504959	0.00103159	0.00366898	0.000944359	0.118466
ENSG00000106178	7	7	CCL24	6369	protein_coding	75443124	75452674	75813806	75823356	0.0443344	0.0248791	0.118129	0.00976949	0.0192242	0.00480521	0.0182532	0.00493588	0.118129
ENSG00000104447	8	8	TRPS1	7227	protein_coding	116504448	116821899	115492221	115809673	0.0153375	0.00770595	0.117763	0.108798	0.0252739	0.0240743	0.0012189	0.000967628	0.117763
ENSG00000144227	2	2	NXPH2	11249	protein_coding	139537918	139537918	138780390	138780390	0.0561336	0.000213167	0.117745	0.000172094	0.0169849	0.000121008	0.00408549	0	0.117745
ENSG00000091879	8	8	ANGPT2	285	protein_coding	6420565	6420930	6563044	6563409	0.117524	0.00157206	0.0491994	0.00141294	0.0375364	0.000798097	0.0238594	0.000582432	0.117524
ENSG00000177335	8	8	C8orf31	286122	lncRNA|protein_coding	144120626	144124625	143039209	143043208	0.108738	0.078507	0.0247762	0.00203939	0.117516	0.0984966	0.00701448	0.000500952	0.117516
ENSG00000257167	12	12	TMPO-AS1	100128191	antisense|lncRNA	98909988	98910200	98516210	98516422	0.0472449	0.000483219	0.117284	0.00249776	0.0275712	0.00039822	0.0203941	0.000252292	0.117284
ENSG00000164849	7	7	GPR146	115330	protein_coding	1084212	1097141	1044546	1056657	0.116697	0.0254959	0.00557909	0.00210249	0.00587798	0.00257958	0.00429533	0.00211381	0.116697
ENSG00000172322	12	12	CLEC12A	160364	protein_coding	10103915	10124196	9951316	9971597	0.116629	0.000867719	0.0179662	0.00107565	0.0421268	0.000805391	0.00708662	0.000518597	0.116629
ENSG00000177082	15	15	WDR73	84942	protein_coding	85191817	85197574	84648586	84654343	0.015169	0.000614555	0.116588	0.000587996	0.0101483	0.000367116	0.0106046	0.00148447	0.116588
ENSG00000134508	18	18	CABLES1	91768	protein_coding	20714528	20735789	23134564	23155825	0.0677917	0.00170474	0.00818654	0.000954982	0.116583	0.000788201	0.0537556	0.00134329	0.116583
ENSG00000197696	15	15	NMB	4828	protein_coding	85201779	85201794	84658199	84658563	0.0150251	0.000288259	0.116519	0.000221892	0.0100961	0.000220931	0.0105529	0.000235983	0.116519
ENSG00000196549	3	3	MME	4311	protein_coding	154741913	154889893	155024124	155172104	0.116503	0.00204608	0.00927477	0.0023531	0.0119212	0.00106869	0.00430352	0.000654092	0.116503
ENSG00000200247	12	12	RNU6-254P		snRNA	19598989	19598989	19446055	19446055	0.0364403	0.000405497	0.0203509	0.000492199	0.021699	0.000353986	0.11644	0.000156272	0.11644
ENSG00000169252	5	5	ADRB2	154	protein_coding	148206156	148206156	148826611	148826611	0.042767	0.00435864	0.0157074	0.000521135	0.116276	0.0647097	0.0106867	0.000974696	0.116276
ENSG00000222999	18		AC105247.1		miRNA	20716476	20716476			0.066726	0	0.00761185	0	0.116207	0	0.0529273	0	0.116207
ENSG00000231560	12	12	AC091814.3|CLEC12A-AS1	400002	lincRNA|lncRNA	10105935	10105935	9953336	9953336	0.116167	0.000356755	0.0174028	0.000469335	0.0417179	0.000378584	0.00673765	0.000206251	0.116167
ENSG00000256339	12	12	RP11-233G1.4		antisense|lncRNA	14994026	14994026	14841092	14841092	0.110792	0.000663147	0.0121786	0.000268142	0.00949584	0.00020884	0.116089	0.000110023	0.116089
ENSG00000200840	13	13	RNU6-82P	100873781	snRNA	28806638	28806638	28232501	28232501	0.000566334	0.000635114	0.00397911	0.115767	0.000300896	0.000282758	0.000157675	0.000157062	0.115767
ENSG00000075884	2	2	ARHGAP15	55843|55843|101928361	protein_coding	143848931	144463980	143091362	143706411	0.110216	0.115491	0.0105143	0.0112041	0.0308631	0.0301688	0.004329	0.00415672	0.115491
ENSG00000184012	21	21	TMPRSS2	7113	protein_coding	42840029	42903043	41468837	41531116	0.115471	0.0478115	0.0161689	0.0102099	0.0359096	0.0225496	0.0978805	0.0866227	0.115471
ENSG00000160791	3	3	CCR5	1234	protein_coding	46411633	46414161	46370854	46372670	0	0	0.115171	0.00457774	0	0	0	0	0.115171
ENSG00000266121	7		AC092104.4		miRNA	7108535	7108535			0.0222187	0	0.0423697	0	0.115151	0	0.00301968	0	0.115151
ENSG00000118420	6	6	UBE3D	90025	protein_coding	83603752	83775560	82894033	83065841	0.0131822	0.0014639	0.114992	0.00151947	0.0156773	0.000773816	0.00726732	0.00150693	0.114992
ENSG00000176371	15	15	ZSCAN2	54993	protein_coding	85144217	85166159	84600986	84622928	0.0135978	0.000777452	0.114949	0.000865983	0.00920391	0.000575032	0.00906579	0.000435491	0.114949
ENSG00000105821	7	7	DNAJC2	27000	protein_coding	102957797	102985320	103317350	103344830	0.0200253	0.00195911	0.114818	0.0020878	0.0356966	0.00415262	0.00646716	0.000517854	0.114818
ENSG00000147454	8	8	SLC25A37	51312	protein_coding	23386318	23424289	23528956	23566776	0.0672751	0.0937522	0.0188239	0.0047909	0.109854	0.114778	0.00522334	0.0013975	0.114778
ENSG00000138785	4	4	INTS12	57117	protein_coding	106608236	106817143	105687079	105895986	0.0487654	0.00474564	0.0155376	0.00520847	0.114743	0.00218051	0.0174681	0.000648348	0.114743
ENSG00000166226	12	12	CCT2	10576	protein_coding	69979114	69993494	69585426	69599714	0.012785	0.00122793	0.0179861	0.00108102	0.00266375	0.000764265	0.114734	0.00758594	0.114734
ENSG00000161057	7	7	PSMC2	5701	protein_coding	102984701	102994366	103328570	103361546	0.0209119	0.00519621	0.114717	0.00288876	0.0351717	0.00501628	0.00641418	0.000593776	0.114717
ENSG00000122359	10	10	ANXA11	311	protein_coding	81917774	81965328	80158018	80205572	0.0425166	0.0042586	0.0492485	0.0172281	0.114715	0.00410752	0.0289675	0.00150229	0.114715
ENSG00000138780	4	4	GSTCD	79807	protein_coding	106629935	106638783	105708778	105717626	0.0481831	0.0023856	0.0153325	0.00163493	0.114652	0.00116338	0.0173125	0.000246742	0.114652
ENSG00000235354	7	7	CTA-276O3.4|RPS29P16		processed_pseudogene|pseudogene	102989048	102989048	103348601	103348601	0.0196801	0.00081795	0.114584	0.000771009	0.0350517	0.00150435	0.00636519	0.000125598	0.114584
ENSG00000083097	6	6	DOP1A|DOPEY1	23033	protein_coding	83777385	83863111	83067666	83153392	0.0128812	0.00155874	0.114572	0.000871663	0.0154631	0.000450874	0.00658713	0.00078069	0.114572
ENSG00000159915	19	19	ZNF233	353355	protein_coding	44754318	44768466	44259880	44264313	0.114281	0.00129022	0.110547	0.00058069	0.0525288	0.000302068	0.0475842	0.000184912	0.114281
ENSG00000109618	4	4	SEPSECS	51091	protein_coding	25128930	25162204	25126260	25160550	0.114119	0.00238689	0.0106527	0.00141334	0.0513952	0.0422351	0.017369	0.0134235	0.114119
ENSG00000237523	10	10	LINC00857	439990	lincRNA|lncRNA	81967466	81967965	80207372	80208209	0.0419893	0.00025613	0.0472755	0.000607421	0.114118	0.000251658	0.0288474	0.000187147	0.114118
ENSG00000214479	6		AL139333.1		protein_coding	83782692	83782692			0.0119175	0	0.114021	0	0.0151449	0	0.00610888	0	0.114021
ENSG00000266287	7	7	MIR3683	100500886	miRNA	7106676	7106676	7067045	7067045	0.0221138	0.0163283	0.041942	0.0409943	0.113568	0.107915	0.00301907	0.00244525	0.113568
ENSG00000119866	2	2	BCL11A	53335	protein_coding	60687590	60780702	60453081	60554467	0.113565	0.045845	0.00595011	0.0031983	0.0108527	0.00832599	0.00623447	0.00230455	0.113565
ENSG00000264679	7		AC092104.2		miRNA	7106323	7106323			0.0221213	0	0.04201	0	0.11354	0	0.00301247	0	0.11354
ENSG00000263504	7		AC092104.1		miRNA	7107080	7107080			0.0220949	0	0.041926	0	0.113506	0	0.00300862	0	0.113506
ENSG00000265155	7		AC092104.3		miRNA	7107757	7107757			0.0220949	0	0.041926	0	0.113506	0	0.00300862	0	0.113506
ENSG00000266409	7		AC092104.5		miRNA	7107900	7107900			0.0220949	0	0.041926	0	0.113506	0	0.00300862	0	0.113506
ENSG00000038210	4	4	PI4K2B	55300|55300|285540	protein_coding	25162263	25235597	25160663	25234033	0.113294	0.000926557	0.0101956	0.000617437	0.0219004	0.00253584	0.0117313	0.00492383	0.113294
ENSG00000167656	8	8	LY6D	8581	protein_coding	143867348	143868008	142785932	142786539	0.0917018	0.0100299	0.0127577	0.00956206	0.112748	0.00617257	0.00595093	0.00468116	0.112748
ENSG00000240338	16	16	RP11-331F4.4	100506281	pseudogene|transcribed_unprocessed_pseudogene	75259972	75260884	75226074	75226986	0.0891236	0.000416785	0.00952607	0.000493769	0.112748	0.00022393	0.0128532	0.000220149	0.112748
ENSG00000168925	16	16	CTRB1	1504	protein_coding	75252898	75256508	75218988	75224817	0.089086	0.000469932	0.00949834	0.000581061	0.112733	0.000278961	0.0128393	0.00027153	0.112733
ENSG00000253715	8	8	RP11-706C16.8		antisense|lncRNA	143866790	143866790	142785374	142785374	0.0916749	0.000487381	0.0126217	0.00110088	0.112728	0.000357182	0.00593296	0.000361488	0.112728
ENSG00000109606	4	4	DHX15	1665	protein_coding	24531702	24586173	24530079	24584554	0.112695	0.000644113	0.0121822	0.000916604	0.0325886	0.000443755	0.0255148	0.000447341	0.112695
ENSG00000151491	12	12	EPS8	2059	protein_coding	15784696	16035263	15631762	15882329	0.111752	0.00649624	0.0060541	0.00215283	0.00542118	0.000901045	0.0779653	0.00278851	0.111752
ENSG00000252354	1		SNORD112		snoRNA	172317283	172317283			0.111699	0	0.00303492	0	0.00532829	0	0.00340684	0	0.111699
ENSG00000182107	14	14	TMEM30B	161291	protein_coding	61747959	61748558	61281338	61281761	0.111061	0.000340292	0.0147794	0.000155539	0.0124517	0.000116935	0.00519536	0	0.111061
ENSG00000117408	1	1	IPO13	9670	protein_coding	44412611	44432832	43946950	43967160	0.11088	0.000764915	0.00489558	0.000522722	0.0374003	0.00032548	0.00294363	0.00041908	0.11088
ENSG00000136383	15	15	ALPK3	57538	protein_coding	85359911	85406760	84817356	84863529	0.00987196	0.00101464	0.110776	0.000876019	0.00666745	0.000705976	0.00675674	0.000957402	0.110776
ENSG00000166716	15	15	ZNF592	9640	protein_coding	85291866	85325885	84748592	84803734	0.00816134	0.00136777	0.110675	0.00139955	0.00579846	0.000728893	0.00559429	0.000669142	0.110675
ENSG00000237950	1	1	RP11-7O11.3	101929609	antisense|lncRNA	44411958	44412223	43940781	43940781	0.110354	0.000707896	0.00453496	0.000250445	0.0371821	0.000208361	0.00264289	0.000296957	0.110354
ENSG00000187742	9	9	SECISBP2	79048	protein_coding	91933421	91971441	89318500	89356526	0.0230304	0.000906644	0.110132	0.000850438	0.0195956	0.000376572	0.0111022	0.000375466	0.110132
ENSG00000160862	7	7	AZGP1	563	protein_coding	99565216	99573780	99967593	99976042	0.109901	0.00136408	0.0130546	0.0017867	0.0561164	0.0356697	0.015017	0.00322684	0.109901
ENSG00000138777	4	4	PPA2	27068	protein_coding	106320793	106395238	105399636	105474067	0.0457999	0.00333234	0.0126354	0.00408389	0.109785	0.00164189	0.00842925	0.00507734	0.109785
ENSG00000214313	7	7	AZGP1P1	646282	pseudogene|transcribed_unprocessed_pseudogene	99578385	99578389	99980762	99980762	0.109589	0.00171922	0.0127984	0.000641747	0.0562825	0.00181215	0.015181	0.00158979	0.109589
ENSG00000123975	9	9	CKS2	1164	protein_coding	91926113	91926113	89311195	89311195	0.031641	0.000227877	0.109527	0.000247388	0.0248591	0.000124167	0.0143357	0.000227015	0.109527
ENSG00000264405	12	12	MIR3913-1	100500868|100500903|100500903	miRNA	69978603	69978603	69584823	69584823	0.0119412	0.000244221	0.0173158	0.000214132	0.00213519	0.000139717	0.109461	0.00104177	0.109461
ENSG00000261438	10	10	RP11-399O19.9		lncRNA|sense_overlapping	90775593	90775593	89015836	89015836	0.0449852	0.109384	0.000704732	0.00207881	0.00745428	0.0181201	0.000210729	0.000804513	0.109384
ENSG00000064933	2	2	PMS1	5378	protein_coding	190649107	190722128	189784085	189857402	0.0132442	0.000578378	0.109178	0.0972358	0.00653366	0.000482323	0.00666367	0.000214457	0.109178
ENSG00000265112	9	9	MIR3153	100422936	miRNA	91927140	91927140	89312225	89312225	0.0215965	0.000219038	0.109176	0.000209507	0.0191746	0.000109153	0.0105852	0.000184056	0.109176
ENSG00000115935	2	2	WIPF1	7456	protein_coding	175435374	175547644	174570646	174682916	0.108994	0.00124914	0.0172041	0.00263563	0.00913304	0.00132115	0.00781295	0.000855287	0.108994
ENSG00000287277		10			lncRNA			6828012	7118469	0	0.0111749	0	0.108926	0	0.0085769	0	0.00669496	0.108926
ENSG00000183682	1	1	BMP8A	353500	protein_coding	39957318	39957318	39491636	39491636	0.10826	0.034193	0.00109896	0.000475123	0.0130262	0.00440482	0.00166134	0.000527664	0.10826
ENSG00000183111	5	5	ARHGEF37	389337	protein_coding	148931510	149006460	149551947	149626897	0.0203962	0.00249144	0.00851079	0.00196645	0.108192	0.00164889	0.00929035	0.00233069	0.108192
ENSG00000129657	17	17	SEC14L1	6397	protein_coding	75082798	75208797	77088749	77212715	0.0120207	0.0196617	0.00692484	0.0135141	0.0893122	0.108111	0.00930398	0.0141272	0.108111
ENSG00000182095	7	7	TNRC18	84629	protein_coding	5360238	5465045	5320607	5425414	0.0789944	0.107798	0.0114653	0.00557738	0.00958826	0.00552638	0.00708979	0.00222927	0.107798
ENSG00000154174	3	3	TOMM70|TOMM70A	9868	protein_coding	100092569	100120242	100373725	100401089	0.0185192	0.0071274	0.00608237	0.000372704	0.015551	0.000744741	0.107635	0.000341061	0.107635
ENSG00000206535	3	3	LNP1	348801	protein_coding	100120037	100120455	100401532	100401611	0.0139348	0.000588432	0.00597597	0.000180849	0.0150827	0.000190614	0.107508	0	0.107508
ENSG00000124766	6	6	SOX4	6659	protein_coding	21593972	21594071	21593751	21593751	0.0144492	0	0.10745	0	0.0280629	0	0.0455606	0	0.10745
ENSG00000133105	13	13	RXFP2	122042	protein_coding	32313674	32313679	31739526	31739542	0.00740065	0.000932832	0.107376	0.016382	0.00308085	0.000364013	0.00446398	0.0026343	0.107376
ENSG00000130193	8	8	THEM6	51337	protein_coding	143808621	143815948	142727223	142734530	0.0864225	0.00234343	0.00483333	0.000465849	0.107355	0.000276548	0.00226769	0.000569406	0.107355
ENSG00000253741	8	8	CTD-2292P10.4|LNCOC1	100288181	antisense|lncRNA	143808391	143808391	142726882	142727016	0.0852476	0.000929879	0.00467325	0.000381211	0.107258	0.00024236	0.00236058	0.000828518	0.107258
ENSG00000134954	11	11	ETS1	2113	protein_coding	128333845	128457453	128463950	128587558	0.107217	0.00168099	0.0486574	0.00166281	0.0475808	0.00167204	0.0301798	0.00100957	0.107217
ENSG00000253806	8	8	CTD-2292P10.2		antisense|lncRNA	143809108	143809108	142727690	142727690	0.0849479	0.00058815	0.0045296	0.000213255	0.107171	0.000137354	0.0019235	0.000336689	0.107171
ENSG00000023734	12	12	STRAP	11171	protein_coding	16035325	16053833	15882387	15900899	0.106921	0.000563841	0.00519689	0.000587096	0.005021	0.000237821	0.0763749	0.000317758	0.106921
ENSG00000145882	5	5	PCYOX1L	78991	protein_coding	148737570	148742632	149358037	149363069	0.0141979	0.00052459	0.00461788	0.000712395	0.106693	0.000308413	0.00783095	0.000181388	0.106693
ENSG00000138385	2	2	SSB	6741	protein_coding	170648443	170666573	169791933	169810063	0.106643	0.0010524	0.00858213	0.0028409	0.00969856	0.000985379	0.002475	0.00045803	0.106643
ENSG00000134444	18	18	KIAA1468|RELCH	57614	protein_coding	59854491	59949553	62187255	62282320	0.0405419	0.028493	0.0242029	0.0164479	0.106633	0.0981679	0.00568085	0.0013587	0.106633
ENSG00000147408	8	8	CSGALNACT1	55790	protein_coding	19352702	19615540	19495191	19758029	0.051187	0.018962	0.0598811	0.0202983	0.106276	0.0716552	0.0202051	0.00987708	0.106276
ENSG00000214369	2	2	AC009967.3|CYB5AP2		processed_pseudogene|pseudogene	170646603	170646603	169790093	169790093	0.106221	0.000534297	0.00767155	0.00123048	0.00925192	0.000373829	0.00231587	0.000242227	0.106221
ENSG00000182831	16	16	C16orf72	29035	protein_coding	9185505	9185505	9091644	9092191	0.106091	0.000527436	0.0287427	0.000464614	0.030015	0.000514095	0.0116174	0.000234897	0.106091
ENSG00000250305	8	8	KIAA1456|TRMT9B	57604|57604|101927137	protein_coding	12803151	12869522	12945642	13012013	0.0210475	0.0158561	0.105746	0.00430732	0.0105504	0.00366559	0.0249253	0.0082554	0.105746
ENSG00000197217	8	8	ENTPD4	9583	protein_coding	23292251	23315208	23434738	23457695	0.0293496	0.0217558	0.0297726	0.00117444	0.105731	0.000670079	0.00506591	0.000692009	0.105731
ENSG00000104043	15	15	ATP8B4	79895	protein_coding	50168803	50475014	49876606	50182817	0.105655	0.00643719	0.00852737	0.00886298	0.00535085	0.00558507	0.00805046	0.00704718	0.105655
ENSG00000253618	5	5	GRPEL2-AS1	106144529	antisense|lncRNA	148737205	148737205	149357642	149357642	0.0136355	0.000481662	0.00374688	0.000572617	0.105488	0.000264203	0.00627336	0.000149837	0.105488
ENSG00000253390	8	8	CTC-756D1.2		lincRNA|lncRNA	23316114	23316114	23458601	23458601	0.0287964	0.000190593	0.0290003	0.00025766	0.105454	0.000141073	0.00474031	0.000114662	0.105454
ENSG00000173744	2	2	AGFG1	3267	protein_coding	228336868	228401671	227472152	227536955	0.0346821	0.00269971	0.105328	0.00295995	0.0487727	0.00145672	0.0450576	0.00116688	0.105328
ENSG00000231688	3	3	RPL21P43		processed_pseudogene|pseudogene	168576918	168576918	168859130	168859130	0.000358325	0.000411738	0.105263	0.105281	0.0010876	0.00112993	0.000302782	0.000357381	0.105281
ENSG00000266382	2		MIR5703	100847081	miRNA	228336848	228336848			0.0343496	0	0.104892	0	0.0485714	0	0.0447784	0	0.104892
ENSG00000204920	19	19	ZNF155	7711	protein_coding	44472014	44488373	43967862	43984221	0.10481	0.00347126	0.0851123	0.00328736	0.0435221	0.00162187	0.0344475	0.00206482	0.10481
ENSG00000250115	8	8	AK3P2		processed_pseudogene|pseudogene	144139233	144139233	143057816	143057816	0.083152	0.00670969	0.00314019	0.00103676	0.1048	0.00773797	0.000900098	0.000318901	0.1048
ENSG00000251080	4	4	RP11-415C15.1		lincRNA|lncRNA	27141673	27141673	27140051	27140051	0.00185261	0.00516948	0.0487625	0.104718	0.00540265	0.028297	0	0.000234847	0.104718
ENSG00000168944	5	5	CEP120	153241	protein_coding	122729143	122759286	123352576	123423592	0.0100977	0.00346835	0.0258431	0.00469464	0.0415978	0.0772724	0.104657	0.00894702	0.104657
ENSG00000187764	9	9	SEMA4D	10507	protein_coding	91979566	92113045	89364651	89498130	0.0170334	0.00864537	0.104614	0.0761081	0.0151366	0.0078426	0.0075185	0.00371795	0.104614
ENSG00000079999	19	19	KEAP1	9817	protein_coding	10600111	10614417	10489435	10503558	0.00146766	0	0.00437448	0.00127369	0.0118376	0.000851906	0.104602	0.000746216	0.104602
ENSG00000164284	5	5	GRPEL2	134266	protein_coding	148724993	148725182	149345430	149345619	0.0103019	0.000152845	0.00254213	0.000199085	0.104579	0	0.00413778	0	0.104579
ENSG00000188620	10	10	HMX3	340784	protein_coding	124895478	124895478	123135970	123135970	0.0290314	0.000452077	0.104452	0.000721917	0.0387899	0.000312336	0.0180333	0.000549256	0.104452
ENSG00000187555	16	16	USP7	7874	protein_coding	8991111	9058371	8897254	8975328	0.104111	0.00214281	0.0531164	0.00299816	0.026093	0.00426847	0.0119966	0.0039046	0.104111
ENSG00000259803	16	16	SLC22A31	146429	protein_coding	89265248	89268072	89198840	89201651	0.0152697	0.0152791	0.0305401	0.0165778	0.104019	0.102033	0.00308914	0.00350862	0.104019
ENSG00000133678	10	10	TMEM254	80195	protein_coding	81838402	81841479	80078646	80081723	0.0285613	0.000892786	0.0252583	0.00107983	0.103815	0.00182761	0.0246663	0.00079962	0.103815
ENSG00000260979	16	16	RP11-77H9.8|USP7-AS1		lincRNA|lncRNA	9056563	9056563	8962706	8962706	0.10369	0.000127606	0.0526488	0.000145612	0.0253574	0.000100536	0.0113347	0	0.10369
ENSG00000222357	3	3	RNU2-20P		snRNA	168192986	168192986	168475198	168475198	0.00387464	0.000282013	0.103555	0.000193146	0.00273882	0.000229121	0.00188914	0.000159845	0.103555
ENSG00000110172	11	11	CHORDC1	26973	protein_coding	89942646	89956532	90209478	90223077	0.103447	0.00108728	0.029962	0.00122072	0.0217612	0.000668238	0.0167566	0.000576924	0.103447
ENSG00000264913	9		AL590233.1		miRNA	92112853	92112853			0.0155831	0	0.10337	0	0.0144194	0	0.00696528	0	0.10337
ENSG00000122696	9	9	SLC25A51	92014	protein_coding	37888591	37904350	37904110	37904353	0.0270611	0.000419515	0.0497901	0.000216982	0.0215596	0.000276727	0.103163	0	0.103163
ENSG00000088836	20	20	SLC4A11	83959	protein_coding	3210422	3219836	3229776	3239559	0.00467732	0.00247064	0.102855	0.0927463	0.0050683	0.00244037	0.00117269	0.000436661	0.102855
ENSG00000168884	4	4	TNIP2	79155	protein_coding	2746590	2758103	2744863	2756342	0.102815	0.000625872	0.0040209	0.000620424	0.0042003	0.000373701	0.00262928	0.000439335	0.102815
ENSG00000235522	2	2	AC009505.2		antisense|lncRNA	106471696	106473633	105855240	105857177	0.102713	0.00105096	0.0645732	0.000462867	0.0403872	0.000291336	0.044877	0.000865462	0.102713
ENSG00000230091	10	10	TMEM254-AS1	219347	antisense|lncRNA	81838600	81838668	80078844	80078912	0.0282732	0.00062361	0.024895	0.000821615	0.102553	0.00123501	0.02431	0.000524378	0.102553
ENSG00000245017	12	12	LINC02453|RP11-181C3.1	643770	lncRNA|protein_coding	98884864	98897633	98491086	98503855	0.0380937	0.00122676	0.102553	0.00509626	0.0218424	0.00115026	0.0169144	0.000545166	0.102553
ENSG00000230630	1	1	DNM3OS	100628315	antisense|lncRNA	172113934	172113934	172142654	172144840	0.00514877	0.102546	0.00800538	0.000303251	0.00488452	0.00171	0.00254771	0.000904114	0.102546
ENSG00000281167		13			lncRNA			74434538	74434538	0	0.102424	0	0.00250904	0	0.00193993	0	0.000304883	0.102424
ENSG00000237788	20	20	RP5-1041C10.3		processed_pseudogene|pseudogene	48445662	48445662	49829125	49829125	0.00322644	0.00144421	0.102383	0.00116424	0.00279855	0.000403356	0.00113213	0.000498767	0.102383
ENSG00000208024	1	1	MIR199A2	406977	miRNA	172113784	172113784	172144644	172144644	0.00514877	0.102276	0.00800538	0.000236007	0.00488452	0.00164523	0.00254771	0.000887188	0.102276
ENSG00000168228	4	4	ZCCHC4	29063	protein_coding	25314407	25363331	25312774	25361709	0.102265	0.00797868	0.00564008	0.00180264	0.0241815	0.00255896	0.0215773	0.00123484	0.102265
ENSG00000252123	20		RNU7-72P		snRNA	48444529	48444529			0.00313124	0	0.102258	0	0.0027544	0	0.0010946	0	0.102258
ENSG00000135074	5	5	ADAM19	8728	protein_coding	156929830	157002783	157502822	157575775	0.0136231	0.00141627	0.0270629	0.00261495	0.011594	0.00111621	0.102093	0.000581381	0.102093
ENSG00000114544	3	3	SLC41A3	54946	protein_coding	125725729	125820404	126006886	126101561	0.0163977	0.0141964	0.097913	0.101926	0.0034734	0.00476699	0.0027489	0.00280464	0.101926
ENSG00000164850	7	7	GPER1	2852	protein_coding	1121844	1127723	1082208	1092938	0.0300503	0.101807	0.00115492	0.005485	0.00156715	0.00548851	0.000503353	0.00272411	0.101807
ENSG00000254588	11	11	ETS1-AS1|RP11-1007G5.2	101929517	antisense|lncRNA	128396037	128396037	128526142	128526142	0.101667	0.000323495	0.0460153	0.000379362	0.0451348	0.000270421	0.0281561	0.000341309	0.101667
ENSG00000120088	17	17	CRHR1	1394|1394|104909134	protein_coding	43699267	43910504	45784280	45833138	0.0918517	0.0501862	0.0463436	0.0214405	0.0843989	0.0431104	0.101515	0.05403	0.101515
ENSG00000087274	4	4	ADD1	118	protein_coding	2845584	2930330	2843844	2928603	0.101477	0.0018622	0.00422705	0.00226873	0.00454352	0.00220718	0.00280911	0.0011744	0.101477
ENSG00000198788	11	11	MUC2	4583	protein_coding	1074875	1093318	1074875	1099770	0.0121635	0.00323573	0.00494882	0.00198853	0.101185	0.0136301	0.00312999	0.00148239	0.101185
ENSG00000225815	2	2	AC092669.6		lincRNA|lncRNA	66554481	66554493	66327349	66327361	0.000495329	0.00509375	0.000133358	0.00111595	0.0344918	0.100522	0.000110516	0.000601692	0.100522
ENSG00000269776	19	19	DPPA5P1		processed_pseudogene|pseudogene	52929455	52929455	52426202	52426202	0.00531753	0.00378196	0.0263487	0.0191166	0.100448	0.0948923	0.0155451	0.012976	0.100448
ENSG00000055917	2	2	PUM2	23369	protein_coding	20512017	20551995	20312256	20352234	0.100433	0.00152559	0.0616501	0.00118061	0.0277888	0.000895261	0.0232302	0.00172544	0.100433
ENSG00000106771	9	9	TMEM245	23731	protein_coding	111800490	111882225	109038210	109119947	0.100309	0.00520892	0.0645935	0.00269156	0.0470704	0.00743291	0.0254533	0.00294851	0.100309
ENSG00000226496	21	21	LINC00323	284835	antisense|lncRNA	42519350	42520060	41147433	41148198	0.0829662	0.100308	0.00178549	0.00113046	0.00129654	0.00120833	0.00133124	0.000702987	0.100308
ENSG00000212065	6		AL591034.1		miRNA	53321330	53321330			0.0148642	0	0.10028	0	0.0127322	0	0.00638365	0	0.10028
ENSG00000227107	2	2	AC096574.5		lincRNA|lncRNA	238521620	238521620	237612977	237612977	0.00165497	0.0018412	0.00406111	0.00454807	0.100003	0.100271	0.0230369	0.0231292	0.100271
ENSG00000119953	10	10	SMNDC1	10285	protein_coding	112063889	112064709	110304131	110304938	0.0472308	0.00117332	0.0356503	0.00114086	0.0404633	0.000636721	0.100241	0.000983559	0.100241
ENSG00000082074	5	5	FYB|FYB1	2533	protein_coding	39203129	39274630	39110642	39274528	0.100201	0.0085352	0.0368409	0.0123606	0.0783643	0.0551244	0.0219405	0.00957147	0.100201
ENSG00000198633	19	19	ZNF534	147658	protein_coding	52932440	52934667	52429148	52431414	0.00598296	0.00438812	0.0286444	0.0264992	0.100189	0.099049	0.0170224	0.0160869	0.100189
ENSG00000168724	5	5	DNAJC21	134218	protein_coding	34929698	34953631	34929559	34953526	0.034314	0.0011143	0.100125	0.00134911	0.0192008	0.000800919	0.01049	0.000401402	0.100125
ENSG00000252216	2		AC007041.1		miRNA	20553477	20553477			0.100049	0	0.0615583	0	0.0276583	0	0.0230509	0	0.100049
ENSG00000251745	9	9	RNU7-124P		snRNA	37936765	37936765	37936768	37936768	0.0183575	0.00041321	0.0447309	0.000317407	0.0164587	0.000245672	0.0998395	0.000278284	0.0998395
ENSG00000112742	6	6	TTK	7272	protein_coding	80713604	80747270	80003887	80037553	0.0464436	0.00177734	0.0996641	0.0273849	0.0203973	0.00121142	0.0118677	0.0004335	0.0996641
ENSG00000104613	8	8	INTS10	55174	protein_coding	19674651	19706274	19817391	19848763	0.0388901	0.0034731	0.0515666	0.00385394	0.0996138	0.00197414	0.017372	0.000687751	0.0996138
ENSG00000173391	12	12	OLR1	4973	protein_coding	10313160	10324737	10160561	10172138	0.0996018	0.00140302	0.0131902	0.00149283	0.0363043	0.00263249	0.00452973	0.000651592	0.0996018
ENSG00000132329	2	2	RAMP1	10267	protein_coding	238767536	238768619	237858893	237859976	0.0995122	0.000328413	0.0337374	0.000545306	0.0192521	0.000263564	0.00972574	0.000210248	0.0995122
ENSG00000228005	7	7	AC020743.2		antisense|lncRNA	50182419	50182419	50142823	50142823	0.0275467	0.00135211	0.008364	0.000353478	0.0218146	0.00166876	0.099195	0.000357797	0.099195
ENSG00000153048	16	16	CARHSP1	23589	protein_coding	8955570	8962866	8861713	8869012	0.0989665	0.00164734	0.0963949	0.00440332	0.0378431	0.00596154	0.0161077	0.000676797	0.0989665
ENSG00000236678	13	13	LINC00347	338864	lincRNA|lncRNA	75117975	75130673	74552503	74556536	0.0987945	0.000842754	0.0034168	0.00290213	0.00162505	0.00119726	0.000608662	0.000469207	0.0987945
ENSG00000117724	1	1	CENPF	1063	protein_coding	214776538	214828491	214603195	214655148	0.036027	0.00225829	0.0987591	0.00213176	0.0211512	0.00146842	0.0215061	0.000936462	0.0987591
ENSG00000261481	16	16	CARHSP1-DT|RP11-77H9.6		antisense|lncRNA	8963108	8963108	8869251	8869251	0.0987502	0.000120687	0.0954932	0.00049489	0.0347192	0	0.0159538	0.000172954	0.0987502
ENSG00000148335	9	9	NTMT1	28989	protein_coding	132371163	132390796	129608884	129628517	0.0233218	0.000519444	0.0786312	0.000558981	0.0986476	0.000313008	0.0148248	0.000927785	0.0986476
ENSG00000258792	14	14	RP11-944C7.1	105370616	lncRNA|protein_coding	90097910	90109015	89631566	89642671	0.0372078	0.000959426	0.098623	0.000979446	0.0165051	0.000567807	0.0136029	0.000740541	0.098623
ENSG00000179058	9	9	C9orf50	375759	protein_coding	132383055	132383055	129620321	129620776	0.0232266	0.000345084	0.0785087	0.000352455	0.0985793	0.000183427	0.0144077	0.00038599	0.0985793
ENSG00000252655	14	14	Y_RNA		misc_RNA	90117247	90117247	89650903	89650903	0.0371075	0.00114002	0.0985215	0.000836808	0.0164422	0.000517215	0.0135109	0.000976186	0.0985215
ENSG00000126091	1	1	ST3GAL3	6487	protein_coding	44171495	44385795	43705824	43919113	0.0980328	0.0550368	0.00909218	0.00436181	0.0211839	0.0112147	0.00317411	0.00223312	0.0980328
ENSG00000064652	5	5	SNX24	28966	protein_coding	122179134	122333964	122843439	122998269	0.0199042	0.00249426	0.0580601	0.0167527	0.077547	0.00363571	0.0979915	0.000898092	0.0979915
ENSG00000152217	18	18	SETBP1	26040	protein_coding	42260138	42277129	44680173	44701338	0.0979593	0.000470204	0.0145319	0.000562466	0.0262832	0.000372766	0.00898834	0.000639781	0.0979593
ENSG00000186628	15	15	FSD2	123722	protein_coding	83474806	83474822	82806054	82806070	0.0979107	0.000937046	0.0109885	0.00062023	0.0157819	0.000547679	0.00369834	0.00018778	0.0979107
ENSG00000125744	19	19	RTN2	6253	protein_coding	45991827	46000319	45488569	45497055	0.0978176	0.00814846	0.0112385	0.00653566	0.0103036	0.00370079	0.0299996	0.00243833	0.0978176
ENSG00000267414	18	18	RP11-456K23.1|SETBP1-DT	101927943	lincRNA|lncRNA	42259682	42259682	44679717	44679717	0.0978061	0.00012787	0.0143544	0.000139629	0.0261865	0.000110424	0.00882115	0.000349404	0.0978061
ENSG00000267757	19	19	C19orf83|EML2-AS1	100287177	lncRNA|protein_coding	46144752	46144949	45641494	45641691	0.0977269	0.0107518	0.00225574	0	0.00480654	0.000277447	0.0270326	0.000607883	0.0977269
ENSG00000168685	5	5	IL7R	3575	protein_coding	35852797	35875516	35852695	35875414	0.0258453	0.0017556	0.0975095	0.00463848	0.0252491	0.0014411	0.0160141	0.000696005	0.0975095
ENSG00000151233	12	12	GXYLT1	283464	protein_coding	42538514	42538681	42144712	42144874	0.00649312	0.000242283	0.0227233	0.000533641	0.097509	0.00439583	0.0421607	0.000480347	0.097509
ENSG00000166446	16	16	CDYL2	124359	protein_coding	80667077	80838226	80633180	80804598	0.0973426	0.00926399	0.0320334	0.00657587	0.0151178	0.00412723	0.00514384	0.00228623	0.0973426
ENSG00000213889	19	19	PPM1N	147699	protein_coding	45992035	46003219	45488777	45499961	0.097332	0.00212142	0.0113879	0.000960133	0.0102739	0.000829651	0.0300056	0.000235044	0.097332
ENSG00000178726	20	20	THBD	7056	protein_coding	23030378	23030378	23049672	23049672	0.0970347	0.000219599	0.0745678	0.000208282	0.0440379	0.000274418	0.0335079	0.000133521	0.0970347
ENSG00000083223	9	9	TUT7|ZCCHC6	79670	protein_coding	88934559	88969369	86319644	86354454	0.0969719	0.00144387	0.0219999	0.00114115	0.0154741	0.00196027	0.0129689	0.00167399	0.0969719
ENSG00000096872	9	9	IFT74	80173	protein_coding	26947037	27028806	26947039	27028808	0.0678824	0.00290097	0.0961887	0.00270218	0.0474917	0.00169366	0.0312262	0.000957071	0.0961887
ENSG00000218363	6	6	SLC25A20P1		processed_pseudogene|pseudogene	52111258	52111258	52246460	52246460	0.0961707	0.0399602	0.00584541	0.000569188	0.00651809	0.00151731	0.0194856	0.000241283	0.0961707
ENSG00000012061	19	19	ERCC1	2067	protein_coding	45917735	45982086	45414477	45478828	0.0961289	0.00484101	0.00993099	0.00485951	0.00927143	0.00303895	0.0295697	0.0020302	0.0961289
ENSG00000145780	5	5	FEM1C	56929	protein_coding	114880591	114880591	115544775	115544775	0.0740488	0.000353842	0.0960986	0.000798969	0.0800103	0.000231274	0.0309578	0.000138036	0.0960986
ENSG00000202172	9	9	RNU6-1327P		snRNA	558826	558826	558826	558826	0.0956118	0.000629473	0.013256	0.00103877	0.0182309	0.000493971	0.00771836	0.0010891	0.0956118
ENSG00000139144	12	12	PIK3C2G	5288	protein_coding	18400548	18524115	18242961	18371181	0.0955291	0.00343849	0.00489826	0.00448726	0.00397561	0.00265246	0.00102807	0.00119049	0.0955291
ENSG00000262267	16	16	U95743.1		lincRNA|lncRNA	13873605	13873617	13767370	13779760	0.00154483	0.00152323	0.0870447	0.0954211	0.00135768	0.00128083	0.000606819	0.000598204	0.0954211
ENSG00000198246	10	10	SLC29A3	55315	protein_coding	73079015	73111445	71319259	71351688	0.0950586	0.0466538	0.0169753	0.00250308	0.00791317	0.00124259	0.0120362	0.000798618	0.0950586
ENSG00000286407		7			lncRNA			158958699	158958699	0	0.0217971	0	0.00227261	0	0.00230832	0	0.0950298	0.0950298
ENSG00000270087	10	10	RP11-399K21.11	101929189	lincRNA|lncRNA	77043104	77161004	75283346	75401246	0.00781379	0.000628909	0.0949752	0.000392861	0.0046958	0.00028386	0.00213466	0.000260495	0.0949752
ENSG00000234676	9	9	IFT74-AS1|RP11-337A23.3	101929602	antisense|lncRNA	26956293	26956293	26956295	26956295	0.0668177	0.000679802	0.0949621	0.000552731	0.046814	0.000391985	0.0307192	0.000202832	0.0949621
ENSG00000119147	2	2	C2orf40|ECRG4	84417	protein_coding	106679702	106690274	106063246	106073818	0.0948938	0.00197759	0.038081	0.0014052	0.0241747	0.00134568	0.034945	0.00130167	0.0948938
ENSG00000125746	19	19	EML2	24139	protein_coding	46119410	46148887	45616152	45645602	0.0948476	0.089476	0.00748062	0.00797484	0.00828774	0.00778444	0.0288731	0.0277202	0.0948476
ENSG00000125753	19	19	VASP	7408	protein_coding	46009837	46029052	45506579	45525794	0.0946336	0.00333361	0.0078255	0.00270726	0.0083022	0.00168096	0.0288992	0.000662749	0.0946336
ENSG00000253535	8	8	RP11-624C23.1		antisense|lncRNA	24244837	24769586	24387324	24912073	0.0259466	0.00112331	0.0154985	0.00175883	0.0945979	0.000988352	0.00325046	0.00072994	0.0945979
ENSG00000127616	19	19	SMARCA4	6597	protein_coding	11071598	11171137	10960932	11060461	0.000216269	0.000164154	0.0205798	0.0184733	0.079442	0.0943391	0.00124345	0.000924239	0.0943391
ENSG00000181804	3	3	SLC9A9	285195	protein_coding	143416991	143567373	143698149	143848485	0.094262	0.0786757	0.0066568	0.00253703	0.00327322	0.00142541	0.00190485	0.000605174	0.094262
ENSG00000221886	5	5	C5orf54|ZBED8	63920	protein_coding	159827043	159827104	160400036	160400054	0.0937963	0.000745886	0.0149882	0.000318538	0.0232091	0.00193606	0.0125524	0.000408951	0.0937963
ENSG00000121377	12	12	TAS2R7	50837	protein_coding	10955226	10955226	10802627	10802627	0.0933987	0	0.0155144	0.000291264	0.0413916	0	0.00394669	0	0.0933987
ENSG00000251754	1	1	RNU6-999P		snRNA	245207230	245207230	245043928	245043928	0.0933762	0.000560898	0.00848567	0.000667351	0.00822194	0.000546017	0.00388365	0.000515597	0.0933762
ENSG00000165655	10	10	ZNF503	84858	protein_coding	77161590	77161664	75401764	75401764	0.005989	0	0.0933705	0	0.00352602	0	0.00130914	0	0.0933705
ENSG00000237149	10	10	ZNF503-AS2	100131213	lncRNA|processed_transcript	77160759	77163923	75401519	75404165	0.005989	0	0.0933705	0	0.00352602	0	0.00130914	0	0.0933705
ENSG00000121381	12	12	TAS2R9	50835	protein_coding	10962767	10962767	10810168	10810168	0.0932453	0.000262578	0.0123486	0.00117145	0.040016	0.00030268	0.00452154	0.000269696	0.0932453
ENSG00000113643	5	5	RARS|RARS1	5917	protein_coding	167913450	167924223	168486451	168497218	0.0932279	0.00219968	0.0430001	0.0010244	0.0641872	0.000843012	0.0145971	0.000604619	0.0932279
ENSG00000053254	14	14	FOXN3	1112	protein_coding	89647088	90085493	89180744	89619149	0.0379812	0.00416404	0.0931998	0.00338512	0.0152903	0.00272277	0.0136444	0.00188858	0.0931998
ENSG00000254230	8	8	RP11-582J16.3		antisense|lncRNA	22424684	22424684	22567171	22567171	0.0929185	0.0910863	0.00915122	0.000268643	0.00477346	0.000315123	0.00322392	0.000507948	0.0929185
ENSG00000215298	8		FP15737		protein_coding	23430157	23430157			0.0929101	0	0.0207403	0	0.041168	0	0.00424213	0	0.0929101
ENSG00000010310	19	19	GIPR	2696	protein_coding	46171502	46180895	45668221	45677637	0.0928441	0.0716392	0.00547024	0.00180138	0.00708499	0.00334143	0.0280616	0.0145949	0.0928441
ENSG00000154473	10	10	BUB3	9184	protein_coding	124913793	124921770	123154402	123162254	0.0267899	0.00058097	0.0927614	0.000685236	0.029761	0.000246142	0.0103165	0.000200363	0.0927614
ENSG00000111404	12	12	RERGL	79785	protein_coding	18243075	18473041	18090141	18320107	0.092701	0.00263105	0.00493529	0.00743847	0.00348871	0.00309003	0.00101624	0.00109859	0.092701
ENSG00000188816	10	10	HMX2	3167	protein_coding	124907638	124907638	123148136	123148136	0.0265675	0.000143197	0.0925799	0.000272188	0.0296872	0	0.010271	0	0.0925799
ENSG00000134028	8	8	ADAMDEC1	27299	protein_coding	24241798	24262805	24384285	24405292	0.0225294	0.000686247	0.0101457	0.00280436	0.0925437	0.000429809	0.00210028	0.000698287	0.0925437
ENSG00000241226	19	19	RN7SL836P		misc_RNA	46154768	46154768	45651510	45651510	0.0925001	0.0541641	0.00490671	0.00109059	0.00674826	0.00199808	0.0278876	0.00868225	0.0925001
ENSG00000170017	3	3	ALCAM	214	protein_coding	105085753	105269064	105366909	105550220	0.0515469	0.00306355	0.0924543	0.049494	0.0335021	0.0055005	0.0792928	0.00177523	0.0924543
ENSG00000177683	7	7	THAP5	168451	protein_coding	108209700	108210194	108569256	108569750	0.092371	0.000188064	0.0488484	0.000297131	0.0332779	0.000161982	0.0150507	0.000112211	0.092371
ENSG00000135241	7	7	PNPLA8	50640	protein_coding	108143232	108210110	108502788	108569666	0.092363	0.00167323	0.0487171	0.00106852	0.033194	0.000664318	0.0149969	0.000382632	0.092363
ENSG00000128590	7	7	DNAJB9	4189	protein_coding	108210012	108212159	108569867	108571715	0.0922816	0.000313389	0.0487	0.000259598	0.0331809	0.000142011	0.0149914	0.000161931	0.0922816
ENSG00000252725	9	9	RNU6-765P		snRNA	38680003	38680003	38680006	38680006	0.0115122	0.00130077	0.0268728	0.00161122	0.00929739	0.00253085	0.0920285	0.00100657	0.0920285
ENSG00000198730	11	11	CTR9	9646	protein_coding	10772534	10794054	10751246	10775521	0.0919753	0.000787873	0.00984389	0.000896338	0.0188136	0.000780486	0.00802761	0.000340701	0.0919753
ENSG00000236842	10	10	RP11-399K21.10		antisense|lncRNA	77191346	77191346	75431588	75431588	0.00354467	0	0.091339	0	0.00214447	0	0.000959886	0	0.091339
ENSG00000263072	16	16	RP11-473M20.14|ZNF213-AS1	100507458	antisense|lncRNA	3174608	3184883	3112489	3143734	0.00161711	0.00226605	0.0550807	0.0912688	0.00698103	0.0134219	0.000343396	0.000288235	0.0912688
ENSG00000170927	6	6	PKHD1	5314	protein_coding	51952408	51952423	52087610	52087613	0.0912105	0.000561146	0.0059348	0.00389333	0.00624714	0.00104068	0.00429508	0.000548373	0.0912105
ENSG00000268085	8		AC051642.1		protein_coding	23420651	23420651			0.0203888	0	0.0020421	0	0.0911816	0	0.000208312	0	0.0911816
ENSG00000214097	3	3	SMCO1	255798	protein_coding	196242217	196242237	196515346	196515346	0.00865418	0.000205759	0.00683481	0.000136024	0.00485052	0	0.0910228	0.000393352	0.0910228
ENSG00000087087	7	7	SRRT	51593	protein_coding	100472733	100485656	100875103	100888035	0.0909362	0.00038182	0.00807416	0.00102419	0.0181329	0.000243988	0.0108597	0.000292318	0.0909362
ENSG00000070601	9	9	FRMPD1	22844	protein_coding	37650997	37715642	37650954	37669778	0.0108364	0.00706308	0.024579	0.00343014	0.00590018	0.00188207	0.0909206	0.0018043	0.0909206
ENSG00000124098	20	20	FAM210B	116151	protein_coding	54933971	54934165	56358974	56359109	0.00871267	0.000403131	0.0113555	0.000444312	0.0907733	0.000468664	0.00863244	0.000312656	0.0907733
ENSG00000221184	10	10	MIR1254-1	100302273	miRNA	70519075	70519075	68759318	68759318	0.09059	0.000295966	0.00765688	0.000308299	0.0108727	0.000184062	0.00478384	0.000139502	0.09059
ENSG00000087077	7	7	TRIP6	7205|7205|102466755	protein_coding	100464760	100468405	100867387	100870783	0.0904713	0.00027986	0.00664267	0.000524303	0.0176211	0.000173413	0.0100517	0.00030388	0.0904713
ENSG00000123096	12	12	SSPN	8082	protein_coding	26274924	26348606	26121991	26195673	0.0442324	0.00170445	0.0904162	0.00188219	0.0285668	0.00189764	0.0307001	0.000854495	0.0904162
ENSG00000072401	10	10	UBE2D1	7321	protein_coding	60094735	60127968	58334979	58368208	0.0150995	0.0014693	0.00949614	0.000483071	0.0901106	0.00186746	0.00255967	0.000134693	0.0901106
ENSG00000186714	11	11	CCDC73	493860	protein_coding	32657378	32816204	32635832	32794662	0.00976207	0.00125052	0.0900571	0.00393702	0.00622758	0.000991369	0.00405152	0.00100498	0.0900571
ENSG00000201027	14	14	RN7SKP107		misc_RNA	90088262	90088262	89621918	89621918	0.0333603	0.000176283	0.0898209	0.000181736	0.0126974	0.000128441	0.0111267	0	0.0898209
ENSG00000073921	11	11	PICALM	8301	protein_coding	85688048	85780924	85977005	86069882	0.0307032	0.00389283	0.0256076	0.00327324	0.0896645	0.0041595	0.0436535	0.00349474	0.0896645
ENSG00000103942	15	15	HOMER2	9455	protein_coding	83518479	83654661	82849727	82986153	0.0896052	0.0219253	0.0127263	0.00434211	0.0165087	0.00424935	0.00405658	0.00122038	0.0896052
ENSG00000142207	21	21	URB1	9875	protein_coding	33707939	33765335	32334334	32393012	0.0137493	0.00187645	0.0198275	0.000826602	0.0895986	0.000487837	0.00990411	0.000326888	0.0895986
ENSG00000225146	7	7	AC073957.15		antisense|lncRNA	1068661	1068661	1029025	1029025	0.0895649	0.00604314	0.00335409	0.000733078	0.00364305	0.000915958	0.00186678	0.000442797	0.0895649
ENSG00000264538	17	17	SUZ12P|SUZ12P1		pseudogene|transcribed_unprocessed_pseudogene	29036317	29111664	30709299	30784646	0.00711389	0.00714343	0.00344864	0.00336199	0.00986085	0.00966922	0.0895346	0.0319653	0.0895346
ENSG00000083312	5	5	TNPO1	3842	protein_coding	72112139	72196701	72816312	72900874	0.0124067	0.00134477	0.035901	0.00450554	0.0893974	0.00110915	0.0114987	0.00134146	0.0893974
ENSG00000106290	7	7	TAF6	6878	protein_coding	99708947	99717464	100111324	100119841	0.0893229	0.0245713	0.00421302	0.00242732	0.0152846	0.00713243	0.00673884	0.00717921	0.0893229
ENSG00000256073	21	21	C21orf119|URB1-AS1	84996	lncRNA|protein_coding	33765439	33765439	32393130	32393130	0.0128218	0.000322734	0.0192629	0.000138597	0.0893188	0	0.00969712	0	0.0893188
ENSG00000166997	7	7	CNPY4	245812	protein_coding	99717236	99719882	100119634	100122259	0.089165	0.00119572	0.00356409	0.000381799	0.0149479	0.000125122	0.00629155	0	0.089165
ENSG00000185634	15	15	SHC4	399694	protein_coding	49169478	49255641	48877281	48963919	0.0890909	0.000508943	0.00861699	0.000511107	0.00537693	0.000180927	0.00395278	0.000135819	0.0890909
ENSG00000237640	7	7	RP4-604G5.1		antisense|lncRNA	99527015	99527015	99929392	99929392	0.0889985	0.000634553	0.00733631	0.00192657	0.0154068	0.000318945	0.00610891	0.000210915	0.0889985
ENSG00000176402	7	7	GJC3	349149	protein_coding	99527243	99527243	99929620	99929620	0.088954	0.000590079	0.00730036	0.00189061	0.0153931	0.000305266	0.00610526	0.000207265	0.088954
ENSG00000255302	15	15	EID1	23741	protein_coding	49170083	49170333	48878134	48878136	0.0887825	0.000125932	0.00811293	0	0.00520891	0	0.00381458	0	0.0887825
ENSG00000130779	12	12	CLIP1	6249	protein_coding	122760370	122907179	122275823	122422669	0.0402636	0.088753	0.00287133	0.00529065	0.00128288	0.00212911	0.00119566	0.00183868	0.088753
ENSG00000173786	17	17	CNP	1267	protein_coding	40118759	40123627	41966763	41971609	0.00876452	0.000697663	0.0886821	0.000615803	0.00768885	0.000186049	0.00295655	0.000184138	0.0886821
ENSG00000139289	12	12	PHLDA1	22822	protein_coding	76425384	76427712	76031604	76031776	0.0886272	0.000175147	0.0287995	0.0011216	0.0201069	0.000111839	0.007589	0.000252424	0.0886272
ENSG00000249085	5	5	CTD-2631K10.1		antisense|lncRNA	72112392	72112392	72816565	72816565	0.0114621	0.000159437	0.0320458	0.000173655	0.0885532	0.00014298	0.0105226	0.000143043	0.0885532
ENSG00000257839	12	12	RP11-290L1.2		lncRNA|processed_transcript	76426438	76426438	76032658	76032658	0.088478	0	0.0278743	0.000192604	0.0200301	0	0.00736024	0	0.088478
ENSG00000257453	12	12	RP11-290L1.3		antisense|lncRNA	76424274	76424274	76030494	76030494	0.0884597	0	0.0277548	0	0.020023	0	0.00735572	0	0.0884597
ENSG00000272447	10	10	RP11-182L21.6	439994|642361|642361	lincRNA|lncRNA	81585658	81585658	79825902	79825902	0.0565847	0.088386	0.000791976	0.000531528	0.00114106	0.000889309	0.00246334	0.00239485	0.088386
ENSG00000100234	22	22	TIMP3	7078	protein_coding	33197687	33197687	32801705	32801705	0.0883296	0.000348985	0.0449803	0.000362296	0.011222	0.000159809	0.00561666	0.00027579	0.0883296
ENSG00000207773	19	19	MIR642A	693227|693227|100500845	miRNA	46178186	46178186	45674928	45674928	0.0881693	0.0137753	0.00334495	0.000633664	0.00557865	0.000871015	0.0269072	0.00543092	0.0881693
ENSG00000245526	5	5	LINC00461	407047|645323|645323	lincRNA|lncRNA	87907594	87986858	88611949	88691057	0.0881033	0.00420291	0.0379913	0.0018775	0.027506	0.00096519	0.0113033	0.000577413	0.0881033
ENSG00000187257	7	7	RSBN1L	222194	protein_coding	77325760	77397978	77696459	77768661	0.0425281	0.000948612	0.0880865	0.00463871	0.0262242	0.00061143	0.0238121	0.000423955	0.0880865
ENSG00000145715	5	5	RASA1	5921	protein_coding	86563705	86633789	87267883	87337972	0.0880445	0.00047303	0.0207583	0.000502337	0.0138346	0.000368748	0.01193	0.000254983	0.0880445
ENSG00000256894	12	12	RP11-283G6.3		antisense|lncRNA	26279017	26279550	26126084	26126617	0.039757	0.000183978	0.0878707	0.000129747	0.0258771	0	0.0283705	0	0.0878707
ENSG00000123095	12	12	BHLHE41	79365	protein_coding	26276701	26278060	26123768	26125037	0.0397541	0	0.0878562	0	0.0258676	0	0.0283716	0	0.0878562
ENSG00000105738	19	19	SIPA1L3	23094	protein_coding	38397868	38694332	37907208	38203692	0.0876141	0.0111468	0.014755	0.00528812	0.0212323	0.00896085	0.0044466	0.00134079	0.0876141
ENSG00000214293	7	7	APTR|RSBN1L-AS1	100505854	lincRNA|lncRNA	77325570	77325582	77696253	77696267	0.0425228	0.000333419	0.0876021	0.0010421	0.0261956	0.00020866	0.0238046	0.000354138	0.0876021
ENSG00000229673	22	22	LL22NC01-116C6.1		antisense|lncRNA	33179163	33179163	32783177	32783177	0.0875911	0.00124431	0.0455522	0.00173658	0.0117165	0.000923435	0.00529574	0.000667563	0.0875911
ENSG00000213421	1	1	RP11-84O12.2		processed_pseudogene|pseudogene	101052987	101052987	100587431	100587431	0.00140191	0.0014478	0.00124973	0.00108471	0.087427	0.0550258	0.00100749	0.000975583	0.087427
ENSG00000021461	7	7	CYP3A43	64816	protein_coding	99425636	99453111	99828013	99855488	0.0869862	0.00140675	0.00365305	0.00292444	0.0149391	0.00130902	0.00632822	0.00128499	0.0869862
ENSG00000139163	12	12	ETNK1	55500	protein_coding	22778009	22824020	22625075	22671086	0.0219952	0.00439904	0.0352868	0.0018972	0.086957	0.0132713	0.00872836	0.000790977	0.086957
ENSG00000168589	16	16	DYNLRB2	83657	protein_coding	80574631	80578596	80540734	80544699	0.0869381	0.00130922	0.0222522	0.003825	0.0116757	0.000895404	0.00504029	0.000224456	0.0869381
ENSG00000135502	12	12	SLC26A10	65012	protein_coding|transcribed_unitary_pseudogene	58013310	58018679	57619527	57624896	0.0868443	0.00103952	0.00475073	0.000293374	0.00266333	0.000150929	0.00191079	0	0.0868443
ENSG00000240771	12	12	ARHGEF25	115557	protein_coding	58003963	58010166	57610180	57614573	0.0867206	0.000675087	0.00479127	0.000624888	0.0026883	0.000231402	0.0019237	0.000210304	0.0867206
ENSG00000080822	3	3	CLDND1	56650	protein_coding	98236004	98241910	98517160	98523066	0.0417929	0.00124836	0.0329362	0.000597107	0.0354089	0.000630275	0.0866686	0.000384625	0.0866686
ENSG00000156574	10	10	NODAL	4838	protein_coding	72201423	72207707	70441681	70447951	0.00627076	0.000499897	0.0140378	0.000989079	0.0866626	0.000394011	0.00295093	0.000296583	0.0866626
ENSG00000178498	12	12	DTX3	196403	protein_coding	57998405	58001283	57604622	57607500	0.0866332	0.000744762	0.00479157	0.000301678	0.00267074	0.000165074	0.00192885	0.000150124	0.0866332
ENSG00000172264	20	20	MACROD2	140733	protein_coding	13976015	15966433	13995369	15985788	0.00780551	0.00782698	0.0175968	0.00803848	0.0866034	0.0456078	0.00520336	0.00279565	0.0866034
ENSG00000087586	20	20	AURKA	6790	protein_coding	54967187	54967393	56392131	56392337	0.026631	0.000492956	0.0861604	0.00210369	0.0866033	0.000401359	0.0198364	0.000313985	0.0866033
ENSG00000135316	6	6	SYNCRIP	10492	protein_coding	86352709	86353510	85638203	85644063	0.0536464	0.000782887	0.0865879	0.000930751	0.0476793	0.00084674	0.03213	0.000447881	0.0865879
ENSG00000224713	12	12	AC025165.8		antisense|lncRNA	58010088	58013421	57616305	57619638	0.0865732	0.000688734	0.00474158	0.000279075	0.00265499	0.000141824	0.00190532	0	0.0865732
ENSG00000248839	3	3	RP11-227H4.5		antisense|lncRNA	98241414	98241414	98522570	98522570	0.0414712	0.000590671	0.0327297	0.00026099	0.0352083	0.000241408	0.0865457	0.000158095	0.0865457
ENSG00000101138	20	20	CSTF1	1477	protein_coding	54967427	54967751	56392371	56392695	0.0265914	0.000479575	0.0857847	0.00250501	0.0865219	0.000434782	0.0197658	0.000597031	0.0865219
ENSG00000163785	3	3	RYK	6259	protein_coding	133794057	133969689	134181672	134250859	0.0863689	0.00072025	0.0109494	0.00106939	0.0138462	0.000580363	0.00342436	0.000416003	0.0863689
ENSG00000168955	2	2	TM4SF20	79853	protein_coding	228244022	228246711	227379306	227381995	0.0153974	0.00233002	0.0863144	0.00278962	0.0289347	0.00162133	0.0350879	0.000954833	0.0863144
ENSG00000004846	7	7	ABCB5	340273	protein_coding	20654830	20762717	20615667	20723094	0.0199996	0.00316717	0.0862859	0.00312295	0.0121136	0.00287232	0.00962224	0.00149934	0.0862859
ENSG00000259867	16	16	RP11-525K10.3		antisense|lncRNA	80574764	80597032	80540867	80563354	0.0862511	0.00186975	0.0214363	0.00644021	0.011102	0.00107329	0.00496411	0.000411037	0.0862511
ENSG00000160868	7	7	CYP3A4	1576	protein_coding	99377676	99381888	99767822	99784248	0.0862046	0.00040826	0.00200582	0.000422991	0.0145936	0.000458542	0.00587857	0.000165092	0.0862046
ENSG00000177875	12	12	C12orf68|CCDC184	387856	protein_coding	48577366	48577366	48183644	48183644	0.0859976	0.00228506	0.0237056	0.000836213	0.0199692	0.000283761	0.00937546	0.000138152	0.0859976
ENSG00000255790	12	12	RP11-711K1.7		lncRNA|sense_intronic	11589254	11639612	11436320	11486708	0.0839369	0.0858403	0.000939578	0.00141301	0.0349956	0.0377736	0.000727366	0.00107249	0.0858403
ENSG00000197818	20	20	SLC9A8	23315	protein_coding	48429250	48502908	49812713	49886371	0.00471213	0.00403041	0.0857543	0.0117073	0.00297677	0.00231248	0.00161295	0.00130379	0.0857543
ENSG00000249673	4	4	NOP14-AS1	317648	antisense|lncRNA	2936626	2939378	2934882	2937651	0.0332388	0.0857455	0.00228168	0.00044269	0.00170432	0.000931022	0.0017101	0.000464286	0.0857455
ENSG00000257023	12	12	RP11-268P4.4		antisense|lncRNA	22777949	22777949	22625015	22625015	0.0206832	0.0027292	0.0348029	0.00133545	0.0857112	0.0117915	0.00848007	0.000496164	0.0857112
ENSG00000165997	10	10	ARL5B	221079	protein_coding	18948334	18948334	18659431	18659431	0.0856809	0.000943857	0.0826627	0.000474633	0.0696383	0.000363404	0.0271466	0.000257976	0.0856809
ENSG00000252540	20	20	RNU6-919P		snRNA	48411348	48411348	49794811	49794811	0.00275538	0.000624808	0.0856565	0.00362195	0.00368774	0.00147369	0.000980092	0.000217921	0.0856565
ENSG00000169397	14	14	RNASE3	6037	protein_coding	21359558	21359558	20891385	20891385	0.00807619	0	0.0856246	0.0269194	0.00633057	0	0.00395082	0.000491591	0.0856246
ENSG00000231764	7	7	DLX6-AS1	285987	antisense|lncRNA	96633610	96643377	97003554	97014088	0.00765596	0.000634048	0.0149331	0.000832823	0.0856197	0.000902401	0.00422207	0.000341246	0.0856197
ENSG00000271956	7		DLX6-AS2		antisense	96637022	96637022			0.00739313	0	0.0146891	0	0.0854674	0	0.00410366	0	0.0854674
ENSG00000006377	7	7	DLX6	1750	protein_coding	96634860	96636737	97005553	97007425	0.00735714	0.000143541	0.0146822	0.000242633	0.0854459	0.000386075	0.00409975	0	0.0854459
ENSG00000152487	10		ARL5B-AS1		lincRNA	18948167	18948214			0.0853001	0	0.0825315	0	0.0695161	0	0.0270603	0	0.0853001
ENSG00000202523	9	9	Y_RNA		misc_RNA	86607847	86607847	83992932	83992932	0.0514409	0.0851805	0.000688898	0.000876835	0.00161784	0.00189687	0	0.000121715	0.0851805
ENSG00000124831	2	2	LRRFIP1	9208	protein_coding	238536219	238680625	237627587	237771982	0.00927406	0.0047994	0.023809	0.0167383	0.0851485	0.042741	0.00908193	0.00356381	0.0851485
ENSG00000135439	12	12	AGAP2	116986	protein_coding	58125612	58135940	57731829	57742157	0.0849995	0.00614243	0.00845114	0.000748337	0.00549498	0.000357641	0.00820012	0.000270118	0.0849995
ENSG00000138092	2	2	CENPO	79172	protein_coding	25016005	25038569	24793136	24815700	0.00650801	0.00133188	0.0125232	0.00106635	0.00559897	0.000583406	0.0848706	0.000506938	0.0848706
ENSG00000080823	14	14	MOK	5891	protein_coding	102692009	102771537	102225672	102305190	0.00745729	0.00284265	0.0848204	0.0108388	0.0352902	0.0290081	0.00523626	0.00165584	0.0848204
ENSG00000074266	11	11	EED	8726	protein_coding	85955586	85988140	86244753	86277098	0.0245722	0.00125121	0.0279309	0.000997195	0.0848038	0.000637993	0.0479189	0.00026992	0.0848038
ENSG00000253807	5	5	LINC01170		lincRNA|lncRNA	123721948	123740772	124314679	124438625	0.000678735	0.00139542	0.00127832	0.0846662	0.00413667	0.00248023	0.000745111	0.000858081	0.0846662
ENSG00000184924	2	2	PTRHD1	391356	protein_coding	25014475	25016251	24791606	24793391	0.00587017	0.000696772	0.0120282	0.000504738	0.00529031	0.000370738	0.0846568	0.000286658	0.0846568
ENSG00000243953	3	3	RP11-439C8.2		lincRNA|lncRNA	154688012	154688012	154970223	154970223	0.0586096	0.0846551	0.000560366	0.000798906	0.00325969	0.00507521	0.000342654	0.000493342	0.0846551
ENSG00000172403	4	4	SYNPO2	171024	protein_coding	119809996	119944626	118850688	119027335	0.00805535	0.0145646	0.0845482	0.00624929	0.00281175	0.0048118	0.00340728	0.00339349	0.0845482
ENSG00000129422	8	8	MTUS1	57509	protein_coding	17504787	17658426	17647278	17800917	0.0452081	0.0843204	0.02417	0.0409645	0.00947506	0.0180435	0.00634299	0.0115344	0.0843204
ENSG00000238970	10		snoU13		snoRNA	59998521	59998521			0.0134138	0	0.00671196	0	0.0843084	0	0.00290117	0	0.0843084
ENSG00000006451	7	7	RALA	5898	protein_coding	39663082	39740479	39623565	39700880	0.00751751	0.00750888	0.026097	0.024735	0.0704113	0.0842254	0.00281101	0.00154006	0.0842254
ENSG00000212257	1	1	RNU6-1176P		snRNA	65488757	65488757	65023074	65023074	0.00139358	0.000598705	0.00213614	0.00132473	0.00223821	0.00142075	0.0841214	0.083808	0.0841214
ENSG00000141012	16	16	GALNS	2588	protein_coding	88893524	88923378	88827116	88856970	0.0316099	0.00324159	0.0840623	0.00746127	0.0682238	0.0040585	0.00661055	0.00108342	0.0840623
ENSG00000285169		9			lncRNA			16983459	16989647	0	0.00298874	0	0.0328208	0	0.0838758	0	0.00155113	0.0838758
ENSG00000100354	22	22	TNRC6B	23112	protein_coding	40440821	40696860	40044817	40300856	0.0458039	0.00550763	0.0163136	0.0034691	0.0836197	0.0271483	0.00368048	0.0013036	0.0836197
ENSG00000111726	12	12	CMAS	55907	protein_coding	22199108	22213576	22046218	22060642	0.018789	0.000603968	0.0163943	0.00188238	0.0835826	0.00080852	0.00715724	0.000239108	0.0835826
ENSG00000052802	4	4	MSMO1	6307	protein_coding	166248775	166249079	165327667	165327927	0.0835485	0.00216872	0.0749586	0.00131167	0.0600256	0.000693454	0.0498014	0.000197638	0.0835485
ENSG00000152127	2	2	MGAT5	4249	protein_coding	134877554	135011830	134119983	134254072	0.0343534	0.00225375	0.083538	0.00172678	0.0767445	0.00188684	0.0140319	0.00116574	0.083538
ENSG00000153815	16	16	CMIP	80790	protein_coding	81478775	81737462	81444808	81703857	0.0468214	0.00764198	0.083316	0.0208335	0.0384706	0.00812843	0.0223479	0.00567512	0.083316
ENSG00000125846	20	20	ZNF133	7692	protein_coding	18269121	18293280	18288283	18312636	0.0241069	0.00204093	0.083265	0.00177303	0.0248059	0.00277163	0.0165738	0.00176363	0.083265
ENSG00000221491	12	12	SNORA2C|SNORA34	677815	snoRNA	49048301	49048301	48654518	48654518	0.0831261	0.000116442	0.0102284	0.000159807	0.00512369	0.000108468	0.00245041	0.000110643	0.0831261
ENSG00000168216	6	6	LMBRD1	55788	protein_coding	70500557	70507003	69699124	69867236	0.0173486	0.00487583	0.0829219	0.0102047	0.0065743	0.00289145	0.00413268	0.00741536	0.0829219
ENSG00000111863	6	6	ADTRP	84830	protein_coding	11728790	11807279	11728557	11807046	0.0255788	0.082717	0.00883385	0.0023013	0.00630959	0.00333674	0.00391363	0.0013516	0.082717
ENSG00000070540	17	17	WIPI1	55062	protein_coding	66423316	66453654	68427175	68457513	0.0826678	0.0017684	0.0367501	0.0016317	0.0185499	0.00106514	0.00826014	0.000800555	0.0826678
ENSG00000115009	2	2	CCL20	6364	protein_coding	228678558	228680085	227805739	227815369	0.0146178	0.000914786	0.0825754	0.0698354	0.0293524	0.0136733	0.0354246	0.0278252	0.0825754
ENSG00000116922	1	1	C1orf109	54955	protein_coding	38149864	38157914	37684192	37692249	0.0547693	0.000736754	0.0375647	0.00139627	0.0825366	0.000646214	0.0151031	0.00038964	0.0825366
ENSG00000187866	9	9	FAM122A|PABIR1	116224	protein_coding	71394964	71394964	68780065	68780065	0.0234928	0.00033113	0.0825314	0.00025425	0.0244619	0.000489384	0.0152551	0.000119038	0.0825314
ENSG00000134690	1	1	CDCA8	55143	protein_coding	38158090	38158153	37692481	37692516	0.0545961	0.000441922	0.0371293	0.000700246	0.0824185	0.000428134	0.0150215	0.00022055	0.0824185
ENSG00000225657	20	20	LINC01716|RP5-843L14.1	105372682	lincRNA|lncRNA	55152619	55171366	56577563	56596310	0.00288222	0.00281557	0.00226254	0.00225881	0.000814477	0.0823661	0.000975543	0.000925735	0.0823661
ENSG00000164609	5	5	SLU7	10569	protein_coding	159831626	159848718	160404619	160421711	0.0823431	0.00412552	0.00954625	0.00165009	0.0200875	0.00826654	0.0462277	0.00178095	0.0823431
ENSG00000250377	5	5	CTC-467M3.3		lincRNA|lncRNA	87989789	87989789	88693972	88695041	0.0820218	0.00176805	0.0218802	0.000351064	0.016116	0.000164838	0.00675525	0.000124319	0.0820218
ENSG00000250555	5	5	CTC-467M3.2		antisense|lncRNA	87988468	87988468	88692651	88692651	0.0820218	0.0012134	0.0218802	0.000128233	0.016116	0	0.00675525	0	0.0820218
ENSG00000181778	9	9	TMEM252	169693	protein_coding	71155783	71155783	68540883	68540883	0.0189226	0.000238159	0.0820127	0.000139657	0.0180485	0.000192014	0.00886909	0	0.0820127
ENSG00000226337	9	9	RP11-274B18.4|TMEM252-DT		lincRNA|lncRNA	71155952	71155952	68541036	68541036	0.0188933	0.000208922	0.0820085	0.000135414	0.0180436	0.000187081	0.00887408	0	0.0820085
ENSG00000145888	5	5	GLRA1	2741	protein_coding	151304393	151304403	151924832	151924851	0.0819328	0.000205347	0.00451844	0.000342596	0.00526285	0.000147636	0.00321307	0	0.0819328
ENSG00000068024	2	2	HDAC4	9759	protein_coding	239988677	240323348	239066981	239401654	0.0789189	0.00858379	0.0566977	0.00774813	0.038703	0.00635523	0.0819077	0.00410829	0.0819077
ENSG00000198440	19	19	ZNF583	147949	protein_coding	56909335	56934519	56397966	56423150	0.0818452	0.00240024	0.0750806	0.000840455	0.0378801	0.000866753	0.0301299	0.000480105	0.0818452
ENSG00000179397	1	1	C1orf101|CATSPERE	257044	protein_coding	244617679	244803230	244454377	244639928	0.0339092	0.081826	0.00370856	0.00186333	0.00387966	0.00236187	0.00258759	0.00106466	0.081826
ENSG00000213500	6	6	LAP3P2	101154753	processed_pseudogene|pseudogene	36641594	36641594	36673817	36673817	0.0048157	0.00118115	0.0818236	0.000575152	0.0070586	0.00041016	0.00290345	0.000309206	0.0818236
ENSG00000151304	5	5	SRFBP1	153443	protein_coding	121297656	121356225	121961975	122020530	0.0264747	0.000405782	0.0392147	0.000980544	0.0763041	0.00015	0.0817925	0.000107982	0.0817925
ENSG00000133816	11	11	MICAL2	9645|9645|84953	protein_coding	12115543	12281236	12094008	12286900	0.0817718	0.052675	0.0139955	0.0148733	0.018643	0.0122725	0.0114957	0.0095276	0.0817718
ENSG00000124762	6	6	CDKN1A	1026	protein_coding	36644305	36646548	36676460	36678771	0.00433682	0.0011796	0.0817013	0.000705646	0.00698264	0.00054346	0.00280381	0.000633921	0.0817013
ENSG00000251864	6	6	Y_RNA		misc_RNA	36640615	36640615	36672838	36672838	0.00430509	0.00114314	0.0816574	0.00056339	0.00694052	0.000401803	0.00277026	0.000298998	0.0816574
ENSG00000068383	10	10	INPP5A	3632	protein_coding	134351324	134579328	132537787	132765824	0.0815776	0.00970876	0.0258207	0.00209546	0.0175202	0.00371416	0.0114637	0.000668237	0.0815776
ENSG00000067365	16	16	METTL22	79091	protein_coding	8715540	8738294	8621683	8644437	0.0434154	0.00119401	0.0814302	0.0030749	0.0310154	0.00148806	0.0133743	0.000385484	0.0814302
ENSG00000036054	3	3	TBC1D23	55773	protein_coding	99979844	100034707	100260992	100315863	0.04274	0.00127063	0.0195935	0.00686366	0.0199854	0.00147833	0.0812967	0.000953915	0.0812967
ENSG00000259467	15	15	NDUFAF4P1	100306975	processed_pseudogene|pseudogene	49448526	49448526	49156329	49156329	0.0812517	0.0600914	0.0116688	0.000385909	0.00824252	0.000401217	0.00780967	0.00052675	0.0812517
ENSG00000131115	19	19	ZNF227	7770	protein_coding	44711700	44731278	44207547	44227125	0.0801719	0.00168475	0.0811755	0.00113753	0.0357989	0.000923413	0.0254286	0.000366935	0.0811755
ENSG00000118322	5	5	ATP10B	23120	protein_coding	160030298	160279221	160603291	160852214	0.0811512	0.00454515	0.00746962	0.00451299	0.00884523	0.0012693	0.00202093	0.00152302	0.0811512
ENSG00000252017	3	3	RNU6-1194P		snRNA	324475	324475	282792	282792	0.0574076	0.00181519	0.0811437	0.000773066	0.035075	0.000952392	0.00986396	0.000333174	0.0811437
ENSG00000118680	18	18	MYL12B	103910	protein_coding	3261907	3262954	3261479	3262956	0.0808968	0.000966782	0.0351103	0.00176265	0.0194683	0.00159331	0.0133339	0.00190764	0.0808968
ENSG00000242600	10	10	MBL1P	8512|8512|100288974	pseudogene|transcribed_unitary_pseudogene	81664654	81691467	79920178	79920327	0.0136645	0.00542349	0.00480212	0.00203546	0.0808775	0.035076	0.010001	0.0041177	0.0808775
ENSG00000264235	18	18	MYL12-AS1|RP13-270P17.1	104968399	antisense|lncRNA	3261820	3261848	3261841	3261850	0.0808685	0.00013271	0.0350672	0.000149348	0.0191346	0.000317924	0.0131266	0.00055719	0.0808685
ENSG00000165417	14	14	GTF2A1	2957	protein_coding	81687266	81687721	81220952	81221377	0.0807722	0.000986776	0.0641345	0.00046802	0.0430149	0.000245134	0.0288442	0.000141455	0.0807722
ENSG00000013375	6	6	PGM3	5238	protein_coding	83881732	83903655	83172013	83193936	0.00643286	0.000494036	0.0807123	0.000431502	0.00467662	0.000195355	0.00268611	0.000174487	0.0807123
ENSG00000149972	11	11	CNTN5	53942	protein_coding	98891683	100061909	99020949	100191177	0.0532	0.080672	0.0226942	0.0140532	0.0183246	0.00708115	0.00791785	0.00449336	0.080672
ENSG00000013392	6	6	RWDD2A	112611	protein_coding	83903098	83903104	83193357	83193357	0.00632211	0.000182778	0.0806705	0.000184189	0.00462172	0	0.00265381	0	0.0806705
ENSG00000112081	6	6	SRSF3	6428	protein_coding	36562145	36562168	36594353	36600403	0.00384107	0.000994611	0.0806644	0.000687368	0.00690872	0.000766316	0.00201818	0.000275494	0.0806644
ENSG00000168958	2	2	MFF	56947	protein_coding	228189867	228220014	227325151	227355298	0.0105529	0.00164869	0.0805263	0.0021439	0.0248934	0.000891368	0.0345579	0.000626447	0.0805263
ENSG00000180535	7	7	BHLHA15	168620	protein_coding	97840739	97841566	98211439	98212254	0.0804932	0.0161089	0.0201416	0.000380232	0.00293902	0.000300264	0.00591088	0.000934665	0.0804932
ENSG00000164611	5	5	PTTG1	9232	protein_coding	159848829	159849214	160421855	160422207	0.0803959	0.000588628	0.00916342	0.000545626	0.0130739	0.000208655	0.0451681	0.000182617	0.0803959
ENSG00000212443	12	12	SNORA53	677832	snoRNA	98993413	98993413	98599635	98599635	0.0282478	0.000165963	0.0803642	0.000178704	0.013616	0	0.0100598	0	0.0803642
ENSG00000185163	12	12	DDX51	317781	protein_coding	132624518	132628880	132139973	132144319	0.080342	0.000344396	0.00705316	0.000468321	0.00520693	0.000215957	0.00289804	0.000164925	0.080342
ENSG00000236432	2	2	AC097662.2|MFF-DT		antisense|lncRNA	228123914	228189917	227251911	227325711	0.0109166	0.00378509	0.0801097	0.00317345	0.0250334	0.00192517	0.0345617	0.00123564	0.0801097
ENSG00000112118	6	6	MCM3	4172	protein_coding	52138573	52149679	52273775	52284881	0.0605422	0.0800543	0.0157827	0.00516146	0.015374	0.0113881	0.00757925	0.00295014	0.0800543
ENSG00000184967	12	12	NOC4L	79050	protein_coding	132628993	132635386	132144457	132150841	0.0799449	0.00113453	0.00640385	0.000530958	0.00493367	0.000451093	0.00269051	0.000368575	0.0799449
ENSG00000159917	19	19	ZNF235	9310	protein_coding	44794719	44809199	44290566	44305046	0.07988	0.00164935	0.0627387	0.00114593	0.0314332	0.000671059	0.0274458	0.00075205	0.07988
ENSG00000230733	7	7	AC092171.4		lincRNA|lncRNA	5515435	5515435	5475804	5475804	0.0798645	0.00144388	0.0145351	0.00136699	0.010571	0.000664131	0.0471612	0.00045255	0.0798645
ENSG00000178700	3	3	DHFR2|DHFRL1	200895	protein_coding	93781685	93782233	94062841	94063389	0.07985	0	0.0525651	0	0.0437028	0	0.049344	0	0.07985
ENSG00000178694	3	3	NSUN3	63899	protein_coding	93781760	93795186	94062980	94076342	0.0798227	0	0.0525361	0	0.0436842	0	0.0493051	0.000115167	0.0798227
ENSG00000238394	7		snoU13		snoRNA	5525026	5525026			0.0797534	0	0.0143695	0	0.0104701	0	0.0471235	0	0.0797534
ENSG00000164118	4	4	CEP44	80817	protein_coding	175204828	175229951	174283730	174308800	0.0350576	0.000741863	0.0796451	0.00109256	0.032	0.00049663	0.0179264	0.000539743	0.0796451
ENSG00000251247	19	19	ZNF345	25850	protein_coding	37341263	37363600	36850361	36876801	0.0767571	0.00241029	0.0795728	0.00314592	0.0408948	0.00116425	0.0253145	0.00061032	0.0795728
ENSG00000111731	12	12	C2CD5	9847	protein_coding	22611798	22697480	22458864	22544546	0.0173456	0.00787209	0.0239481	0.00463425	0.0698412	0.0795616	0.00638747	0.00140266	0.0795616
ENSG00000114279	3	3	FGF12	2257	protein_coding	191986538	192485553	192268749	192767764	0.0100176	0.00197228	0.0523514	0.0794477	0.00810956	0.00220416	0.00440916	0.00115484	0.0794477
ENSG00000222020	2	2	AC062017.1|HDAC4-AS1	101928111	lncRNA|protein_coding	240323130	240323499	239401436	239401805	0.0755229	0.000237713	0.0538672	0.000196078	0.035992	0.000110376	0.0794197	0.000166534	0.0794197
ENSG00000197016	19	19	ZNF470	388566	protein_coding	57078880	57098003	56567468	56586635	0.0793629	0.00107813	0.0622707	0.00373689	0.0297909	0.00109836	0.0233764	0.00113117	0.0793629
ENSG00000164117	4	4	FBXO8	26269	protein_coding	175204797	175205415	174263092	174283667	0.034714	0.000965651	0.0792439	0.000666478	0.0318355	0.000447684	0.0176911	0.000313502	0.0792439
ENSG00000164985	9	9	PSIP1	11168	protein_coding	15472748	15511017	15472750	15510995	0.0773749	0.010725	0.079199	0.00206832	0.0284163	0.00259439	0.0327065	0.00577119	0.079199
ENSG00000200877	11	11	RNU6-560P		snRNA	85864269	85864269	86153227	86153227	0.0184196	0.00042445	0.0180841	0.000552394	0.0790421	0.000472842	0.0360992	0.000479784	0.0790421
ENSG00000166164	16	16	BRD7	29117	protein_coding	50353840	50402845	50319929	50368988	0.0373791	0.00111231	0.079032	0.00160439	0.0661033	0.000557157	0.0109877	0.000363657	0.079032
ENSG00000136286	7	7	MYO1G	64005	protein_coding	45014705	45018697	44975106	44979088	0.0220353	0.00271463	0.0177704	0.00126697	0.0352008	0.00134924	0.0788469	0.00228376	0.0788469
ENSG00000261393	16	16	RP11-21B23.1		antisense|lncRNA	50402491	50402491	50368580	50368580	0.0372568	0.000222975	0.0788375	0.0001574	0.0660427	0.000122276	0.0109386	0	0.0788375
ENSG00000207960	7	7	MIR153-2	406945	miRNA	157367114	157367114	157574422	157574422	0.0788218	0.000613728	0.0127155	0.000457552	0.00962169	0.000268106	0.00471167	0.000283368	0.0788218
ENSG00000113645	5	5	WWC1	23286	protein_coding	167718656	167894698	168291645	168467693	0.00998802	0.0068525	0.0274761	0.0181376	0.0788128	0.0199439	0.00361913	0.00239375	0.0788128
ENSG00000167513	16	16	CDT1	81620	protein_coding	88869621	88872176	88803789	88805768	0.0296349	0.000832882	0.0787956	0.000825721	0.0656603	0.000566349	0.00596563	0.000209067	0.0787956
ENSG00000181690	8	8	PLAG1	5324	protein_coding	57083983	57123883	56171424	56211324	0.0787272	0.000816506	0.0486303	0.00059075	0.0347348	0.000264782	0.0171489	0.000145225	0.0787272
ENSG00000121797	3	3	CCRL2	9034	protein_coding	46448654	46451005	46407166	46409514	0	0	0.0786834	0	0	0	0	0	0.0786834
ENSG00000223552	3	3	CCR5AS|RP11-24F11.2		antisense|lncRNA	46448550	46448550	46407059	46407059	0	0	0.0786833	0	0	0	0	0	0.0786833
ENSG00000197604	10		AC022532.1		protein_coding	72194585	72194585			0.00300633	0	0.00296546	0	0.0786826	0	0.00120825	0	0.0786826
ENSG00000243064	21	21	ABCC13	150000	pseudogene|transcribed_unprocessed_pseudogene	15608527	15646413	14236206	14274092	0.0786819	0.0570142	0.00709668	0.0053328	0.0161855	0.0142375	0.00262727	0.00243178	0.0786819
ENSG00000197863	19	19	ZNF790	388536	protein_coding	37328929	37341689	36838027	36850787	0.0764452	0.000352239	0.07868	0.000314708	0.0406311	0.000118277	0.0251761	0	0.07868
ENSG00000145863	5	5	GABRA6	2559	protein_coding	160974069	161116541	161547063	161689535	0.0786595	0.00117513	0.00523132	0.00119516	0.00791285	0.00137036	0.00199017	0.000630851	0.0786595
ENSG00000239920	11	11	AC015691.13		antisense|protein_coding	5646126	5646126	5328413	5678434	0.00555923	0.0786069	0.000376931	0.00604352	0.000433226	0.0568043	0.000791932	0.00667656	0.0786069
ENSG00000069966	15	15	GNB5	10681	protein_coding	52420470	52483566	52128273	52191392	0.0785533	0.00903763	0.0157099	0.00191988	0.0109361	0.00180242	0.0223685	0.0152078	0.0785533
ENSG00000151702	11	11	FLI1	2313	protein_coding	128556430	128673771	128686535	128803876	0.0784419	0.00277797	0.0276266	0.00194792	0.0301552	0.00175345	0.0176142	0.00116596	0.0784419
ENSG00000169826	10	10	CSGALNACT2	55454	protein_coding	43633934	43633934	43138445	43138445	0.0784404	0.00311219	0.0422591	0.000980649	0.0423773	0.000357514	0.0170688	0.000182943	0.0784404
ENSG00000198931	16	16	APRT	353	protein_coding	88876676	88878352	88810268	88811937	0.0290693	0.000741623	0.0783566	0.000969427	0.0652229	0.000326285	0.00580029	0.000194004	0.0783566
ENSG00000254391	5	5	CTC-529G1.1		antisense|lncRNA	160112358	160112358	160685351	160685351	0.0783197	0.000326671	0.00359312	0.000469956	0.00802154	0.000242796	0.00101551	0.000424171	0.0783197
ENSG00000112182	6	6	BACH2	60468	protein_coding	90718546	91006627	90008827	90296908	0.0350578	0.00223526	0.0782776	0.00224051	0.0208008	0.00112139	0.0134904	0.000579174	0.0782776
ENSG00000005700	6	6	IBTK	25998	protein_coding	82883295	82957471	82173578	82247754	0.0178623	0.00109612	0.0782723	0.0626607	0.0134377	0.00149168	0.00806483	0.000480431	0.0782723
ENSG00000145592	5	5	RPL37	6167	protein_coding	40832657	40835437	40832555	40835222	0.0320708	0.000830173	0.0357865	0.000811525	0.0782643	0.000384792	0.0129948	0.000252565	0.0782643
ENSG00000170791	8	8	CHCHD7	79145	protein_coding	57124245	57127004	56211686	56214445	0.0782495	0	0.0483549	0.00010475	0.0345868	0	0.0170818	0	0.0782495
ENSG00000060138	12	12	YBX3	8531	protein_coding	10854970	10875911	10702371	10723323	0.0782458	0.022592	0.0122389	0.00126843	0.0246521	0.00350673	0.00433298	0.000595449	0.0782458
ENSG00000269422	16		AC092384.1		protein_coding	88894366	88894366			0.0289883	0	0.0782113	0	0.0651836	0	0.00578101	0	0.0782113
ENSG00000135452	12	12	TSPAN31	6302	protein_coding	58131796	58140450	57738013	57746667	0.0781159	0.0030941	0.00557361	0.000511294	0.00384889	0.000227676	0.00403186	0.00020543	0.0781159
ENSG00000196967	19	19	ZNF585A	199704	protein_coding	37663338	37663643	37172436	37172741	0.0781004	0.00123154	0.0681093	0.00136957	0.0346437	0.000396356	0.0213549	0.000293776	0.0781004
ENSG00000265933	18	18	LINC00668	400643	lincRNA|lncRNA	6926989	6929965	6926990	6929966	0.0718804	0.0780235	0.00108631	0.00206473	0.0121432	0.0131782	0.000481893	0.000667982	0.0780235
ENSG00000243396	3	3	RP11-454H13.1|RPL32P7		processed_pseudogene|pseudogene	101318488	101318488	101599644	101599644	0.000711362	0.000585044	0.000695892	0.000483932	0.0100008	0.00747306	0.0779746	0.0486781	0.0779746
ENSG00000237998	10		RP11-432J9.5		antisense	72626128	72626128			0.00486488	0	0.00533884	0	0.0779675	0	0.00296905	0	0.0779675
ENSG00000259130	14	14	RP11-219E7.3		lincRNA|lncRNA	21341529	21341751	20873370	20873848	0.000244838	0.000453131	0.00137682	0.0779667	0.000655015	0.000814892	0.000216381	0.00030694	0.0779667
ENSG00000140284	15	15	SLC27A2	11001	protein_coding	50474393	50497550	50182196	50205353	0.0779422	0.0047698	0.00253281	0.00473937	0.00163208	0.00249326	0.00119139	0.00170682	0.0779422
ENSG00000273008	10	10	CSGALNACT2-DT|RP11-351D16.3		lincRNA|lncRNA	43633782	43633782	43138334	43138334	0.0778409	0.00250047	0.0420447	0.000758725	0.0422512	0.000226959	0.0170455	0.000159229	0.0778409
ENSG00000130158	19	19	DOCK6	57572	protein_coding	11312639	11373157	11201963	11262524	0.00931667	0.00373135	0.032937	0.00503775	0.0777201	0.00305117	0.0140131	0.00221789	0.0777201
ENSG00000236501	2	2	AC079305.11		lincRNA|lncRNA	177921044	178029244	177056316	177164656	0.000767684	0.00141357	0.00678563	0.01688	0.0131796	0.077687	0.00048806	0.000816255	0.077687
ENSG00000151327	14	14	FAM177A1	283635|283635|101927178	protein_coding	35514113	35568882	35044907	35099676	0.0430608	0.00200919	0.0776783	0.00540263	0.0616589	0.00190307	0.0361073	0.00623891	0.0776783
ENSG00000269696	19	19	AC007228.11|ZNF470-DT		antisense|lncRNA	57078780	57078780	56567411	56567411	0.077606	0.000969252	0.0595957	0.00197257	0.0289421	0.000613189	0.0224347	0.000614598	0.077606
ENSG00000162542	1	1	TMCO4	255104	protein_coding	20027703	20126438	19701210	19799945	0.0231536	0.0775989	0.00353986	0.0039445	0.00356724	0.00723077	0.00486994	0.0138862	0.0775989
ENSG00000151067	12	12	CACNA1C	775|775|100874369	protein_coding	2079952	2775782	1970772	2681981	0.0775822	0.0761534	0.00916233	0.0102172	0.0305902	0.026615	0.00335443	0.00307684	0.0775822
ENSG00000258642	14	14	RP11-219E7.2	100507513	antisense|lncRNA	21343927	21343927	20875768	20875768	0.0145292	0.000432433	0.0159312	0.0775572	0.0133961	0.000890747	0.00647562	0.000305784	0.0775572
ENSG00000111196	12	12	MAGOHB	55110	protein_coding	10760639	10766222	10608040	10613609	0.0775492	0.00227055	0.016671	0.00130306	0.0275329	0.00120655	0.00513902	0.000435515	0.0775492
ENSG00000066135	1	1	KDM4A	9682	protein_coding	44115829	44156261	43650149	43690590	0.077496	0.0579843	0.00256976	0.0015803	0.0107193	0.00852378	0.000832437	0.000446429	0.077496
ENSG00000235785	14	14	AL109767.1		antisense|lncRNA	99729285	99729285	99262948	99262948	0.0774424	0.000633959	0.0151397	0.000502832	0.0234417	0.000333489	0.0120975	0.000172252	0.0774424
ENSG00000127152	14	14	BCL11B	64919	protein_coding	99737565	99737861	99271485	99272197	0.0774272	0.000152409	0.015319	0.000374454	0.0234573	0.000150574	0.0120956	0	0.0774272
ENSG00000199262	5		MIR3607	100500805	snoRNA	85916323	85916323			0.0773197	0	0.0209572	0	0.011698	0	0.0112834	0	0.0773197
ENSG00000226088	1	1	HHLA3-AS1|RP11-180O5.2		antisense|lncRNA	70826120	70826120	70360437	70360437	0.0773163	0.000484938	0.0322164	0.00532351	0.0138502	0.000922897	0.00161704	0.000111751	0.0773163
ENSG00000166411	15	15	IDH3A	3419	protein_coding	78423840	78458583	78131498	78166241	0.00551986	0.000682224	0.0324322	0.000792239	0.0773012	0.000717259	0.00219405	0.000302187	0.0773012
ENSG00000133800	11	11	LYVE1	10894	protein_coding	10590124	10633236	10568577	10611689	0.0772814	0.00356495	0.0127833	0.00427817	0.018908	0.00285777	0.00733845	0.00150355	0.0772814
ENSG00000198836	3	3	OPA1	4976	protein_coding	193310933	193409183	193593144	193691394	0.0230404	0.00242055	0.0772761	0.00568506	0.0153026	0.00177883	0.0121746	0.00156749	0.0772761
ENSG00000199023	7	7	MIR339	442907	miRNA	1062662	1062662	1023026	1023026	0.0772589	0.0051404	0.0041059	0.000767106	0.00324659	0.000765825	0.00164976	0.000428126	0.0772589
ENSG00000117505	1	1	DR1	1810	protein_coding	93811445	93820532	93345907	93354975	0.0771996	0.015867	0.00413304	0.00123226	0.01017	0.00501635	0.029417	0.0215986	0.0771996
ENSG00000162975	2	2	KCNF1	3754	protein_coding	11052063	11052063	10911934	10911934	0.00314882	0.000259785	0.0771837	0.00652608	0.00650577	0.000380169	0.00147156	0.000138815	0.0771837
ENSG00000132205	18	18	EMILIN2	84034	protein_coding	2847028	2906567	2847006	2906569	0.0771512	0.00114946	0.0289823	0.000889885	0.0159935	0.00117753	0.018705	0.000368745	0.0771512
ENSG00000232874	3	3	RP11-135A1.2		antisense|lncRNA	193848990	193848990	194131201	194131201	0.0345344	0.000983859	0.0770899	0.00111038	0.0292285	0.000677652	0.0147434	0.000778239	0.0770899
ENSG00000144451	2	2	SPAG16	79582	protein_coding	214149113	214788587	213284379	213923863	0.0576299	0.0076339	0.0770167	0.00724328	0.0355769	0.00359847	0.0175299	0.00283692	0.0770167
ENSG00000115464	2	2	USP34	9736	protein_coding	61416931	61697904	61189796	61471087	0.0769653	0.0397843	0.0179903	0.00709723	0.0162237	0.0097612	0.0324187	0.0106695	0.0769653
ENSG00000145864	5	5	GABRB2	2561	protein_coding	160973649	160976050	161404934	161549044	0.0769536	0.0012083	0.0041345	0.00154375	0.00769373	0.00256054	0.00283978	0.00211664	0.0769536
ENSG00000125863	20	20	MKKS	8195	protein_coding	10412570	10414870	10431922	10434222	0.0701484	0.000522379	0.0769295	0.00140941	0.0274638	0.000397107	0.0154897	0.000458127	0.0769295
ENSG00000254703	11	11	SENCR	100507392	antisense|lncRNA	128565918	128565918	128696023	128696023	0.0769017	0.00038101	0.0261466	0.000314741	0.0287387	0.000137888	0.0172742	0	0.0769017
ENSG00000199812	3	3	RNU6-428P		snRNA	146289264	146289264	146571477	146571477	0.0768843	0.000868601	0.0169946	0.00158436	0.0227679	0.000680985	0.00516915	0.000257407	0.0768843
ENSG00000149346	20	20	SLX4IP	128710	protein_coding	10415951	10579323	10435305	10598675	0.0704564	0.00122121	0.076864	0.00144564	0.0275017	0.00065346	0.0154592	0.000444755	0.076864
ENSG00000111215	12	12	PRR4	11272|100533464|5554|11272	protein_coding	11001158	11324212	10848559	10849475	0.0767548	0.000220026	0.0312986	0.000726472	0.0357673	0.00023625	0.00872974	0.000372313	0.0767548
ENSG00000281664		1	LINC00538	100861504	lncRNA			213926654	213926654	0	0.0766817	0	0.00414587	0	0.000860639	0	0.000105544	0.0766817
ENSG00000234616	8	8	JRK	8629	processed_transcript|protein_coding	143744939	143763386	142663522	142681968	0.046104	0.00670494	0.00684354	0.00146496	0.0766191	0.000955477	0.00291617	0.000991651	0.0766191
ENSG00000167632	8	8	TRAPPC9	83696	protein_coding	140818476	141468678	139806233	140458579	0.0148989	0.00922281	0.0764638	0.0661368	0.0122117	0.0113349	0.00630977	0.00468506	0.0764638
ENSG00000207967	12	12	MIR620	693205	miRNA	116586459	116586459	116148654	116148654	0.0176505	0.000153156	0.0764499	0.000152844	0.0151935	0.000109123	0.00637237	0	0.0764499
ENSG00000113368	5	5	LMNB1	4001	protein_coding	126112315	126154620	126776623	126811713	0.032644	0.00123547	0.0435752	0.0016968	0.076338	0.00128482	0.0187694	0.000478673	0.076338
ENSG00000115762	2	2	PLEKHB2	55041	protein_coding	131862420	131878515	131104847	131118891	0.0700792	0.00155699	0.0762901	0.000435794	0.0478964	0.000583414	0.0281287	0.000614956	0.0762901
ENSG00000251072	5	5	LMNB1-DT|RP11-434D11.4	102723557	lincRNA|lncRNA	126112178	126112178	126776486	126776486	0.0325957	0.000276035	0.0435184	0.000431557	0.0762712	0.000223258	0.0187359	0.000123064	0.0762712
ENSG00000212187	1	1	SNORA26		snoRNA	212198903	212198903	212025561	212025561	0.0294036	0.00035332	0.0762529	0.000222128	0.0634534	0.000121413	0.00883321	0	0.0762529
ENSG00000241058	10	10	NSUN6	221078	protein_coding	18840751	18940551	18551822	18659285	0.0749676	0.00492671	0.0762368	0.00325574	0.0512203	0.00160052	0.022131	0.0013212	0.0762368
ENSG00000136531	2	2	SCN2A	6326	protein_coding	166095912	166165176	165194993	165344555	0.0171944	0.0121659	0.0151419	0.00662165	0.00144675	0.00215627	0.0437319	0.0760641	0.0760641
ENSG00000224307	9	9	RP11-344B5.2	101929331	lincRNA|lncRNA	132044737	132044737	129282458	129282496	0.00210152	0.00234984	0.0398502	0.0531085	0.0728075	0.0760593	0.00138315	0.00116851	0.0760593
ENSG00000087269	4	4	NOP14	8602	protein_coding	2943443	2965112	2941716	2963406	0.068514	0.0760455	0.00562726	0.000248954	0.00384189	0.000806141	0.00285995	0.000215055	0.0760455
ENSG00000170231	5	5	FABP6	2172	protein_coding	159614374	159659042	160187367	160232035	0.0759578	0.00677608	0.00873488	0.00431411	0.0235598	0.00238491	0.00643071	0.00223156	0.0759578
ENSG00000166503	15	15	HDGFL3|HDGFRP3	50810	protein_coding	83826741	83876770	83157989	83207823	0.0759181	0.0526162	0.00316548	0.00200367	0.00340633	0.00213023	0.000954172	0.000583291	0.0759181
ENSG00000167653	8	8	PSCA	8000	protein_coding	143751726	143761875	142670308	142680495	0.0350224	0.00180212	0.00540282	0.000707598	0.0759175	0.000655269	0.00275815	0.000945099	0.0759175
ENSG00000238436	12		snoU13		snoRNA	58062822	58062822			0.075872	0	0.00222506	0	0.00116411	0	0.000975736	0	0.075872
ENSG00000166529	7	7	ZSCAN21	7589	protein_coding	99647390	99654534	100049774	100056911	0.00310517	0.0758311	0.00132415	0.00250476	0.00259997	0.0538226	0.00161022	0.0170151	0.0758311
ENSG00000141027	17	17	NCOR1	9611	protein_coding	15942780	16121499	16039466	16218185	0.0164908	0.00278217	0.0758142	0.0716123	0.00354224	0.00102242	0.00263074	0.000852164	0.0758142
ENSG00000198087	6	6	CD2AP	23607	protein_coding	47445525	47575608	47477789	47607872	0.0757322	0.000965096	0.0694563	0.00316093	0.0466761	0.00102849	0.025943	0.00108315	0.0757322
ENSG00000185811	7	7	IKZF1	10320	protein_coding	50343720	50435363	50304068	50367665	0.036018	0.00206441	0.0146105	0.00101786	0.0251006	0.00101621	0.0757287	0.0105907	0.0757287
ENSG00000215871	1	1	RP5-837M10.1		processed_pseudogene|pseudogene	100798173	100798173	100332617	100332617	0.0757226	0.075666	0.000721808	0.000738864	0.00288295	0.00318274	0.000280521	0.000283527	0.0757226
ENSG00000251911	7		SNORD112		snoRNA	104611734	104611734			0.0206566	0	0.0756837	0	0.0323174	0	0.00615581	0	0.0756837
ENSG00000109854	11	11	HTATIP2	10553	protein_coding	20385231	20397563	20363685	20376017	0.0617907	0.00244526	0.0470247	0.00158152	0.0426792	0.00235159	0.0756187	0.00182681	0.0756187
ENSG00000206732	2	2	RNU6-936P		snRNA	24899178	24899178	24676309	24676309	0.00210472	0.000366256	0.00785683	0.000264263	0.00243641	0.000181948	0.0755653	0.000103975	0.0755653
ENSG00000168826	4	4	ZBTB49	166793	protein_coding	4291924	4304459	4290251	4302732	0.0548881	0.00100787	0.0755311	0.00314534	0.0132547	0.00122842	0.0118274	0.00075949	0.0755311
ENSG00000069188	17	17	SDK2	54549	protein_coding	71365352	71640228	73369213	73644445	0.0169654	0.00593039	0.0161506	0.00367484	0.027674	0.0100126	0.0754449	0.00839435	0.0754449
ENSG00000127249	3	3	ATP13A4	84239	protein_coding	193130160	193310900	193412371	193593111	0.0234499	0.00223387	0.0753636	0.00227915	0.0179391	0.00411628	0.0119774	0.00111512	0.0753636
ENSG00000106246	7	7	PTCD1	26024|26024|100526740	protein_coding	99032642	99063787	99435019	99466163	0.0753539	0.000327557	0.00613397	0.00384736	0.0522062	0.000582197	0.0130771	0.000131834	0.0753539
ENSG00000184226	13	13	PCDH9	5101	protein_coding	67802572	67804468	66306309	67230445	0.0753283	0.00191647	0.0330024	0.00190511	0.0252879	0.00133951	0.0155679	0.0020665	0.0753283
ENSG00000239192	5		AC011363.1		miRNA	160091594	160091594			0.0752257	0	0.00372691	0	0.00502376	0	0.000749938	0	0.0752257
ENSG00000196652	7	7	ZKSCAN5	23660	protein_coding	99102274	99102877	99504662	99505254	0.0752183	0.000138272	0.00189606	0.000498831	0.0515696	0.000356552	0.00755617	0	0.0752183
ENSG00000160908	7	7	ZNF394	84124	protein_coding	99096421	99097947	99498798	99504857	0.0751618	0	0.00161911	0.000221873	0.0514943	0.000281279	0.00753692	0	0.0751618
ENSG00000162944	2	2	RFTN2	130132	protein_coding	198482619	198540769	197617895	197676045	0.0751586	0.0325157	0.00127504	0.000775339	0.00171915	0.00106345	0.00130954	0.00102038	0.0751586
ENSG00000283913		10			lncRNA			79904898	79931711	0	0.0124711	0	0.00460914	0	0.0751479	0	0.0095317	0.0751479
ENSG00000241468	7	7	ATP5J2|ATP5MF	9551|9551|101929716	protein_coding	99058088	99063954	99460465	99466186	0.0751425	0.000195559	0.00479749	0.00297466	0.0519984	0.00043026	0.0129827	0	0.0751425
ENSG00000243338	15	15	RN7SL307P		misc_RNA	49491391	49491391	49199194	49199194	0.0658824	0.0751256	0.000407487	0.000643488	0.000629291	0.00104774	0.00176809	0.00182879	0.0751256
ENSG00000113649	5	5	TCERG1	10915	protein_coding	145826874	145886934	146447311	146507371	0.0248851	0.00387814	0.0751228	0.00406607	0.0521625	0.00241801	0.00914679	0.00178425	0.0751228
ENSG00000140876	16	16	NUDT7	283927	protein_coding	77756411	77771302	77722492	77737405	0.0750946	0.00531752	0.0192181	0.00458499	0.0130459	0.00238691	0.0126174	0.00115117	0.0750946
ENSG00000103121	16	16	CMC2	56942	protein_coding	81016940	81053875	80983335	81020270	0.0750628	0.0143476	0.0224994	0.0033747	0.0172856	0.00340551	0.00774681	0.00158589	0.0750628
ENSG00000198556	7	7	ZNF789	285989	protein_coding	99070464	99081653	99472890	99484030	0.0750262	0.000194918	0.00454213	0.000609353	0.0518078	0.000223333	0.0129467	0	0.0750262
ENSG00000248919	7	7	ATP5J2-PTCD1|ATP5MF-PTCD1	100526740|26024|100526740	protein_coding	99063785	99063820	99466162	99466197	0.0750203	0	0.00444301	0.00262017	0.0518475	0.000279276	0.0129405	0	0.0750203
ENSG00000165025	9	9	SYK	6850	protein_coding	93564069	93589770	90801787	90827488	0.0205126	0.00149884	0.0749988	0.00234212	0.0128927	0.00087416	0.00839387	0.00127409	0.0749988
ENSG00000203875	6	6	SNHG5	26799|692088	lncRNA|processed_transcript	86387086	86388451	85663603	85678932	0.0445941	0.00106721	0.0749983	0.000878679	0.0410251	0.0067701	0.0272039	0.00176452	0.0749983
ENSG00000167515	16	16	TRAPPC2L	51693	protein_coding	88922628	88926179	88856220	88859771	0.0232013	0.000601444	0.0749226	0.00618008	0.0581478	0.00118013	0.00384253	0.000179471	0.0749226
ENSG00000226455	6	6	RP3-512E2.2		antisense|lncRNA	90659835	90660130	89950116	89950411	0.0223502	0.000835627	0.0749157	0.000942164	0.0144268	0.000650508	0.00738693	0.000352349	0.0749157
ENSG00000158467	7	7	AHCYL2	23382	protein_coding	128864864	129064568	129225023	129424727	0.0136486	0.00407858	0.0749131	0.00728131	0.00981635	0.00587577	0.00430795	0.00317222	0.0749131
ENSG00000113456	5	5	RAD1	5810	protein_coding	34914906	34919094	34914801	34918989	0.00733299	0.000822481	0.0748664	0.00099278	0.003935	0.000520453	0.00203742	0.000408091	0.0748664
ENSG00000113460	5	5	BRIX1	55299	protein_coding	34915481	34915857	34915677	34915752	0.00733636	0.000100106	0.0748533	0	0.00393988	0	0.00203937	0	0.0748533
ENSG00000204010	10	10	IFIT1B	439996	protein_coding	91137813	91137813	89378056	89378056	0.0748455	0.00146345	0.0155726	0.00504781	0.0311993	0.00253011	0.00423554	0.00101274	0.0748455
ENSG00000270761	6	6	CD2AP-DT|RP11-385F7.1		lincRNA|lncRNA	47445308	47445308	47477572	47477572	0.0748268	0.000221511	0.0689967	0.00062262	0.0462275	0.000221976	0.0257066	0.000188009	0.0748268
ENSG00000164327	5	5	RICTOR	253260	protein_coding	38943349	39074510	38943247	39074399	0.0189778	0.000685295	0.0176379	0.000577452	0.0747742	0.000683807	0.0112464	0.000161152	0.0747742
ENSG00000229258	1	1	LPGAT1-AS1|RP11-552D8.1	102723727	antisense|lncRNA	212003188	212004690	211829636	211831348	0.0282463	0.0121208	0.0746714	0.00371875	0.0625062	0.00971399	0.00204425	0.000619859	0.0746714
ENSG00000232532	6		RP11-63K6.7		antisense	90629915	90629915			0.0215503	0	0.0745885	0	0.0141321	0	0.00675961	0	0.0745885
ENSG00000206120	3	3	EGFEM1P	93556	pseudogene|transcribed_unitary_pseudogene	167967310	168538978	168249522	168821190	0.00153622	0.00290836	0.0343646	0.0745584	0.00105046	0.00200337	0.00062352	0.00118308	0.0745584
ENSG00000126233	8	8	SLURP1	57152	protein_coding	143823829	143823829	142742406	142742406	0.038267	0.00170394	0.00467452	0.000483813	0.0745578	0.000254285	0.00168578	0.000376568	0.0745578
ENSG00000096093	6	6	EFHC1	114327	protein_coding	52285106	52353355	52362123	52522989	0.0745454	0.00967924	0.016159	0.0072394	0.0189072	0.00635873	0.00841339	0.00429049	0.0745454
ENSG00000253687	5	5	CTC-348L5.1		antisense|lncRNA	160040880	160040880	160613873	160613873	0.0745051	0.00107107	0.00312327	0.000332104	0.00512719	0.000190853	0.00103114	0.000178533	0.0745051
ENSG00000225329	7	7	LHFPL3-AS2|RP11-325F22.5	723809	lincRNA|lncRNA	104567077	104567077	104926630	104926645	0.000823036	0.000623223	0.0744606	0.0721778	0.00340344	0.0030404	0.000300109	0.000373076	0.0744606
ENSG00000145220	4	4	LYAR	55646	protein_coding	4270659	4291896	4268932	4290154	0.054117	0.00155183	0.0742629	0.00352819	0.0122976	0.00155478	0.0113414	0.00107216	0.0742629
ENSG00000065427	16	16	KARS|KARS1	3735	protein_coding	75662907	75682541	75629009	75648643	0.0742258	0.00132753	0.0236241	0.00364945	0.0556359	0.00110956	0.012669	0.000916216	0.0742258
ENSG00000121486	1	1	TRMT1L	81627	protein_coding	185090001	185126204	185120869	185157072	0.0742138	0.00108585	0.0151251	0.00100261	0.0217048	0.00300054	0.0176852	0.00888353	0.0742138
ENSG00000213203	7	7	GIMAP1	170575	protein_coding	150413645	150413694	150716606	150716613	0.0740862	0.00517005	0.0204247	0.0015411	0.0160233	0.00111487	0.0137552	0.000679245	0.0740862
ENSG00000279700		12			TEC			132565071	132565071	0	0.0740104	0	0.00110163	0	0.00132486	0	0.000835997	0.0740104
ENSG00000118473	1	1	SGIP1	84251	protein_coding	66999066	67161116	66533267	66737567	0.00696839	0.00820531	0.0123573	0.0161325	0.0132074	0.0138307	0.0343451	0.0739586	0.0739586
ENSG00000252282	1	1	RNU6-1089P		snRNA	245186317	245186317	245023015	245023015	0.0738296	0.000811103	0.00342729	0.000707733	0.00350527	0.000386135	0.00183108	0.000362845	0.0738296
ENSG00000236297	3	3	RP11-175P19.2		pseudogene|transcribed_processed_pseudogene	193297202	193310879	193579413	193593090	0.0221838	0.00118806	0.0737809	0.000965923	0.0147306	0.00100444	0.0114401	0.000612991	0.0737809
ENSG00000116668	1	1	SWT1	54823	protein_coding	185126212	185126614	185157080	185157482	0.0737061	0.000268094	0.0145743	0.000209261	0.0224423	0.00366261	0.0217493	0.0128527	0.0737061
ENSG00000170044	3	3	ZPLD1	131368	protein_coding	101818088	102153877	102099244	102435015	0.0210503	0.00258879	0.0154097	0.00504342	0.013211	0.00228358	0.0736155	0	0.0736155
ENSG00000135374	11	11	ELF5	2001	protein_coding	34533346	34535352	34511799	34525193	0.0146824	0.00376761	0.00561741	0.00132171	0.0735166	0.0697054	0.00876795	0.00534998	0.0735166
ENSG00000165494	11	11	PCF11	51585	protein_coding	82868030	82891464	83156988	83180422	0.0487066	0.00159179	0.0427404	0.00115161	0.0735143	0.000781866	0.0427892	0.00137961	0.0735143
ENSG00000112530	6	6	PACRG	135138	protein_coding	163148164	163483318	162727132	163312778	0.0734485	0.00485917	0.00943109	0.00527883	0.0062656	0.00325836	0.00315633	0.00206952	0.0734485
ENSG00000238666	11		snoU13		snoRNA	85805234	85805234			0.0144845	0	0.0137712	0	0.0734377	0	0.0313758	0	0.0734377
ENSG00000167034	8	8	NKX3-1	4824	protein_coding	23540402	23540440	23682889	23682938	0.0274287	0.000156305	0.0129939	0.000308199	0.0734355	0.000117261	0.00261735	0	0.0734355
ENSG00000008517	16	16	IL32	9235	protein_coding	3115298	3118119	3065297	3068118	0.0110223	0.00118817	0.0734305	0.000793202	0.0130436	0.000437529	0.00471155	0.00037993	0.0734305
ENSG00000134121	3	3	CHL1	10752	protein_coding	238279	431128	196763	389445	0.0500452	0.0051926	0.0734162	0.00430646	0.0357075	0.00446282	0.00894716	0.0014354	0.0734162
ENSG00000133401	5	5	PDZD2	23037	protein_coding	31639517	32107427	31639131	32107321	0.0734104	0.0643907	0.0155285	0.0109458	0.0109663	0.0076171	0.00755338	0.00547644	0.0734104
ENSG00000273325	22	22	RP1-90G24.11		lincRNA|lncRNA	32680670	32680670	32284683	32284683	0.00139547	0.00359934	0.00550026	0.00590312	0.0724127	0.0733329	0.00348952	0.00416406	0.0733329
ENSG00000143933	2	2	CALM2	801|805|808|805	protein_coding	47391102	47403740	47163963	47176921	0.0732942	0.00122959	0.0230263	0.00320934	0.0178254	0.00983368	0.00539141	0.000529174	0.0732942
ENSG00000091127	7	7	PUS7	54517	protein_coding	105112635	105162714	105472188	105522271	0.0130307	0.00276301	0.0732399	0.0030176	0.0341201	0.00352791	0.0053074	0.00184672	0.0732399
ENSG00000125814	20	20	NAPB	63908	protein_coding	23402051	23402125	23421414	23421519	0.035331	0.00322161	0.0732394	0.000926258	0.0181807	0.000837188	0.0163447	0.000919081	0.0732394
ENSG00000138468	3	3	SENP7	57337	protein_coding	101052113	101232085	101333269	101513241	0.00690645	0.00217048	0.00724026	0.00208233	0.0181537	0.00479843	0.0732143	0.000711154	0.0732143
ENSG00000197256	19	19	KANK2	25959	protein_coding	11281091	11308467	11170415	11197791	0.00560338	0.00117199	0.0245502	0.00196803	0.0731114	0.0010592	0.00343811	0.000588379	0.0731114
ENSG00000273269	2	2	RP11-761B3.1		protein_coding	47403650	47403650	47176511	47176511	0.073038	0.000225926	0.0217753	0.000900516	0.0145695	0.000304269	0.00526361	0.000145914	0.073038
ENSG00000199674	17	17	RNU6-862P		snRNA	16041186	16041186	16137872	16137872	0.0101295	0.000260073	0.0729675	0.00030806	0.0019133	0.000102692	0.00153982	0	0.0729675
ENSG00000261889	16	16	RP11-473M20.16		lincRNA|lncRNA	3207484	3207484	3157483	3157483	0.00248196	0.000958828	0.0729458	0.0315336	0.00891384	0.00537702	0.000707514	0.00020832	0.0729458
ENSG00000250061	5		RP11-541P9.3		antisense	162683973	162864332			0.0729447	0	0.0424028	0	0.0556654	0	0.0212087	0	0.0729447
ENSG00000243230	7	7	RP11-286H14.8		antisense|lncRNA	128853386	128853386	129213545	129213545	0.0125738	0.000413847	0.0729175	0.000322034	0.00672295	0.000588083	0.00334083	0.000517188	0.0729175
ENSG00000113328	5	5	CCNG1	900	protein_coding	162864575	162870802	163437569	163443796	0.0727987	0.000891268	0.0421274	0	0.0554911	0.000558381	0.0211162	0	0.0727987
ENSG00000132357	5	5	CARD6	84674	protein_coding	40841286	40841410	40841308	40841367	0.027659	0.000198427	0.0283575	0.0002001	0.0727931	0.000100022	0.010886	0	0.0727931
ENSG00000103274	16	16	NUBP1	4682	protein_coding	10837643	10858881	10743786	10765024	0.0727893	0.000782719	0.022547	0.00103986	0.0454932	0.000611638	0.0105174	0.000467617	0.0727893
ENSG00000200823	14	14	SNORD114-2	767578	snoRNA	101418193	101418193	100951856	100951856	0.00217133	0.000354906	0.0727544	0.000323266	0.00441847	0.000171851	0.000867743	0.000122618	0.0727544
ENSG00000245864	5	5	CTC-467M3.1|MEF2C-AS2	109729137	antisense|lncRNA	87972036	87972036	88676033	88689856	0.0727447	0.00163594	0.0253716	0.000282446	0.0179589	0.0001718	0.00721556	0.000100774	0.0727447
ENSG00000116679	1	1	IVNS1ABP	10625	protein_coding	185270050	185286461	185300918	185317273	0.0727079	0.00312785	0.0150531	0.000372001	0.0197338	0.000809622	0.0463929	0.0121869	0.0727079
ENSG00000127947	7	7	PTPN12	5782	protein_coding	77166592	77266289	77537295	77636972	0.0363174	0.00520693	0.072637	0.00494669	0.0206412	0.00210209	0.0199039	0.00154415	0.072637
ENSG00000221226	16		AC092724.1		miRNA	77744198	77744198			0.0726137	0	0.016296	0	0.0118925	0	0.0114976	0	0.0726137
ENSG00000243414	5	5	TICAM2	353376|353376|100302736	protein_coding	114937886	114961876	115602189	115602479	0.0388908	0.00106919	0.0725364	0.000488013	0.037994	0.000394878	0.0133367	0.000208406	0.0725364
ENSG00000188313	3	3	PLSCR1	5359	protein_coding	146235181	146262651	146517394	146544856	0.0725361	0.00954735	0.0221499	0.00707867	0.0170674	0.00424966	0.00815006	0.00173489	0.0725361
ENSG00000224318	3	3	CHL1-AS2	101927174	lncRNA|processed_transcript	238542	239024	131345	197341	0.0495643	0.0069426	0.0725354	0.00351646	0.0344684	0.00154602	0.00874908	0.000520312	0.0725354
ENSG00000152779	10	10	SLC16A12	387700	protein_coding	91295313	91316398	89535594	89556641	0.0724664	0.000524621	0.0200176	0.00867861	0.0201812	0.000809746	0.00483094	0.00034302	0.0724664
ENSG00000242990	12	12	RP11-571M6.1|RPL13AP23		processed_pseudogene|pseudogene	58068448	58068448	57674665	57674665	0.0110468	0.0724145	0	0.000909369	0	0.000497798	0	0.000355978	0.0724145
ENSG00000104804	19	19	TULP2	7288	protein_coding	49385382	49401990	48882125	48898744	0.00414224	0.00170161	0.0033689	0.00281896	0.00810397	0.00204017	0.0269747	0.07238	0.07238
ENSG00000154114	11	11	TBCEL	219899	protein_coding	120894781	120925457	121024072	121054748	0.0013945	0.0013106	0.0694176	0.0723721	0.000827396	0.000761335	0.000427794	0.000368118	0.0723721
ENSG00000273004	1	1	GS1-279B7.2		lincRNA|lncRNA	185286911	185286911	185317779	185317779	0.0723455	0.000149426	0.014969	0.000178001	0.0193346	0.000510427	0.0356434	0.000949727	0.0723455
ENSG00000121314	12	12	TAS2R8	50836	protein_coding	10959892	10959892	10807286	10807286	0.0722183	0	0.0165049	0.000327986	0.0359175	0	0.00411642	0	0.0722183
ENSG00000254555	11	11	RP11-379J13.1		processed_pseudogene|pseudogene	97779537	97779537	97908537	97908537	0.0139388	0.0722142	0.00149341	0.00247892	0.00172627	0.00399302	0.000296282	0.000336592	0.0722142
ENSG00000262881	17	17	RP11-669E14.4		antisense|lncRNA	43988145	43988145	45910779	45910779	0.0556306	0.0235648	0.0296476	0.0126076	0.0527497	0.0180773	0.0722121	0.0263389	0.0722121
ENSG00000151247	4	4	EIF4E	1977	protein_coding	99812049	99851788	98890898	98929133	0.0319185	0.00153595	0.0721348	0.000841409	0.014037	0.000457075	0.0120196	0.00073237	0.0721348
ENSG00000143870	2	2	PDIA6	10130	protein_coding	10952880	10978103	10812754	10837977	0.0176807	0.00507489	0.0721339	0.0424315	0.0152177	0.00443873	0.00650596	0.00120544	0.0721339
ENSG00000115884	2	2	SDC1	6382	protein_coding	20423149	20425194	20223388	20225433	0.0720266	0.00056776	0.0120286	0.000947819	0.00775554	0.000320751	0.0058327	0.000467216	0.0720266
ENSG00000214106	7	7	PAXIP1-AS2		lncRNA|protein_coding	154720208	154720238	154928460	154945005	0.0720166	0.00265037	0.0535223	0.00125965	0.0374665	0.00119569	0.0184603	0.000329372	0.0720166
ENSG00000136897	9	9	MRPL50	54534	protein_coding	104160886	104160896	101398618	101398618	0.0719851	0.000553097	0.0387731	0.000698709	0.0279185	0.000383002	0.019699	0.000271156	0.0719851
ENSG00000181467	3	3	RAP2B	5912	protein_coding	152880029	152880029	153162226	153162226	0.0719227	0.00166493	0.0277094	0.00115112	0.020061	0.00063772	0.00921075	0.000573785	0.0719227
ENSG00000244268	3	3	RP11-529G21.2		antisense|lncRNA	152879564	152879564	153161775	153161775	0.0718278	0.00153611	0.0276049	0.00100719	0.0200125	0.000576701	0.00913215	0.000485719	0.0718278
ENSG00000138594	15	15	TMOD3	29766|29766|112268148	protein_coding	52121825	52226400	51829628	51934203	0.0473749	0.0718242	0.00329783	0.00273751	0.0110376	0.00297506	0.00389348	0.0008564	0.0718242
ENSG00000138166	10	10	DUSP5	1847	protein_coding	112257596	112262505	110497907	110502747	0.0491325	0.000299667	0.0342847	0.000187638	0.0718032	0.000153209	0.0588212	0	0.0718032
ENSG00000136870	9	9	ZNF189	7743	protein_coding	104161155	104161310	101398851	101399089	0.0717931	0.000666435	0.0520157	0.033071	0.0278854	0.000587362	0.0196958	0.000459808	0.0717931
ENSG00000273143	10	10	DUSP5-DT|RP11-525A16.4		lincRNA|lncRNA	112255945	112255962	110496187	110496590	0.0490504	0.000150161	0.0342455	0.000152436	0.0717674	0	0.0588056	0	0.0717674
ENSG00000151498	11	11	ACAD8	27034	protein_coding	134123389	134132079	134253548	134262185	0.0328666	0.000466038	0.0717184	0.000524502	0.0257369	0.000326757	0.0300559	0.000266832	0.0717184
ENSG00000196096	2	2	AC079610.2|SPAG16-DT		lincRNA|lncRNA	214148929	214148929	213284205	213284205	0.0525027	0	0.071699	0.000107604	0.0329885	0	0.0168841	0	0.071699
ENSG00000160882	8	8	CYP11B1	1584	protein_coding	143957213	143961262	142875797	142879846	0.0402592	0.00626605	0.00238512	0.000895957	0.0716546	0.0020662	0.0027722	0.00120299	0.0716546
ENSG00000227782	17	17	AC002553.1		lncRNA|protein_coding	15943505	15943505	16040472	16040472	0.00311126	0.00051036	0.0715879	0.000987878	0.00108516	0.000150119	0.000979118	0.000125698	0.0715879
ENSG00000243686	17	17	RPLP1P11		processed_pseudogene|pseudogene	15947935	15947935	16044621	16044621	0.00311126	0.000534209	0.0715879	0.00105185	0.00108516	0.000167626	0.000979118	0.000133734	0.0715879
ENSG00000151500	11	11	THYN1	29087	protein_coding	134121672	134123264	134251778	134253370	0.0326993	0.000270738	0.0715623	0.000287	0.0256188	0.000177265	0.029945	0.000139575	0.0715623
ENSG00000233860	4	4	RP11-359D14.2|SHROOM3-AS1		antisense|lncRNA	77679627	77679627	76758227	76802426	0.0108499	0.00171205	0.0714885	0.0615987	0.0113604	0.00688044	0.00528772	0.000593979	0.0714885
ENSG00000264667	11		AL137224.1		miRNA	34506085	34506085			0.00349329	0	0.000649851	0	0.0714874	0	0.00284465	0	0.0714874
ENSG00000263923	4	4	RP11-571L19.7		antisense|lncRNA	99850048	99850048	98928897	98928897	0.0307759	0.000229859	0.0714692	0	0.0136814	0	0.0113837	0	0.0714692
ENSG00000152556	12	12	PFKM	5213	protein_coding	48498922	48535756	48105139	48141705	0.0714565	0.0540914	0.0110833	0.00495009	0.00495293	0.00280185	0.0030693	0.000861363	0.0714565
ENSG00000238449	4		AC019131.1		miRNA	99851138	99851138			0.0307674	0	0.0714504	0	0.0136754	0	0.0113802	0	0.0714504
ENSG00000252383	17	17	RNU6-314P		snRNA	16002018	16002018	16098704	16098704	0.00322209	0.000201718	0.0714086	0.000396543	0.00108828	0	0.000820673	0.000106866	0.0714086
ENSG00000153317	8	8	ASAP1	50807	protein_coding	131124660	131455906	130112414	130443674	0.0275123	0.0121171	0.0712866	0.021613	0.0267105	0.0140964	0.02302	0.0121171	0.0712866
ENSG00000198010	8	8	DLGAP2	9228	protein_coding	1449532	1626537	737628	1678371	0.00405542	0.0131665	0.0683899	0.0712628	0.0107645	0.0142335	0.0071186	0.0138567	0.0712628
ENSG00000271117	7	7	RP11-377H23.1		processed_pseudogene|pseudogene	36186451	36186451	36146842	36146842	0.00253479	0.00152447	0.0712027	0.050709	0.00199673	0.001362	0.00753941	0.00395251	0.0712027
ENSG00000166848	16	16	TERF2IP	54386	protein_coding	75681684	75690105	75647773	75656232	0.0710949	0.0010323	0.0228336	0.00323977	0.0519164	0.000998765	0.0107531	0.000699029	0.0710949
ENSG00000168309	3	3	FAM107A	11170	protein_coding	58563115	58613337	58577388	58627610	0.0112041	0.00219267	0.0710884	0.00479119	0.0120453	0.00223766	0.00570464	0.000588062	0.0710884
ENSG00000086200	5	5	IPO11	51194	protein_coding	61699799	61897056	62403972	62601229	0.0485296	0.00416552	0.0394726	0.00372793	0.0354422	0.00451394	0.0710776	0.0157458	0.0710776
ENSG00000236797	10	10	SPA17P1		pseudogene|transcribed_processed_pseudogene	77142602	77142602	75382844	75382844	0.00641567	0.000149184	0.0709888	0.000173599	0.00261322	0	0.00107588	0	0.0709888
ENSG00000105538	19	19	RASIP1	54922	protein_coding	49228838	49243978	48725581	48740610	0.0709293	0.0322054	0.00365854	0.000834547	0.00627323	0.00487391	0.011888	0.00938833	0.0709293
ENSG00000125810	20	20	CD93	22918	protein_coding	23066977	23066977	23086324	23086324	0.0709187	0.00645095	0.0680972	0.00471452	0.0374983	0.00414529	0.02777	0.00328512	0.0709187
ENSG00000151572	12	12	ANO4	121601	protein_coding	101111304	101441766	100717526	101047988	0.00331397	0.00810576	0.00285025	0.00487122	0.00246803	0.0708563	0.00203871	0.00429843	0.0708563
ENSG00000114315	3	3	HES1	3280	protein_coding	193853934	193853937	194136148	194136148	0.0293068	0.000294	0.0708483	0.000208898	0.0262898	0.000499085	0.011228	0.000159562	0.0708483
ENSG00000257607	7	7	RP11-449P15.1		antisense|lncRNA	1098897	1098897	1059261	1059261	0.0707978	0.0163623	0.00493189	0.00105959	0.00541458	0.00142369	0.00442921	0.00170046	0.0707978
ENSG00000180155	8	8	LYNX1	66004	protein_coding	143851203	143859640	142776596	142777810	0.0350698	0.000681017	0.00660093	0.00101805	0.0707655	0.000344494	0.00226691	0.000322076	0.0707655
ENSG00000279221		18			TEC			69659837	69659837	0	0.00138937	0	0.00282542	0	0.000596913	0	0.0706919	0.0706919
ENSG00000258337	12	12	RP11-115H15.2		lncRNA|sense_intronic	116619100	116619100	116181295	116181295	0.012185	0.000371246	0.0705729	0.000257182	0.0124104	0.00019476	0.00442355	0.000136353	0.0705729
ENSG00000168404	16	16	MLKL	197259	protein_coding	74710949	74734858	74677051	74700960	0.0705038	0.00274177	0.0182775	0.00258578	0.0235327	0.00257927	0.00824509	0.000805907	0.0705038
ENSG00000250632	4	4	LINC02171|RP3-513G18.2	100133461	lincRNA|lncRNA	3679582	3679582	3677855	3677855	0.0122378	0.0122378	0.00295916	0.00291292	0.0702037	0.0701474	0.00348739	0.0034329	0.0702037
ENSG00000173559	2	2	NABP1	64859	protein_coding	192542794	192548231	191678068	191683505	0.0701384	0.00088661	0.0337763	0.000424047	0.0249853	0.000400455	0.0164795	0.000197639	0.0701384
ENSG00000272782	7		RP4-607J23.2		antisense	97937257	97939022			0.0700766	0	0.00823043	0	0.00413408	0	0.0078418	0	0.0700766
ENSG00000230142	13	13	LINC01075		lincRNA|lncRNA	62798230	62798230	62212577	62212577	0.00656054	0.0700629	0.000145364	0.000987578	0.000611065	0.00521462	0.000140833	0.000612187	0.0700629
ENSG00000225420	2	2	AC104134.2	101928371	antisense|lncRNA	88838238	88838238	88538720	88538720	0.038729	0.00132405	0.0700538	0.000709069	0.0393798	0.000446016	0.0167699	0.000463466	0.0700538
ENSG00000008516	16	16	MMP25	64386	protein_coding	3096682	3106795	3046062	3056794	0.00446199	0.00106755	0.0700531	0.00170306	0.00973214	0.000534909	0.00139472	0.000318216	0.0700531
ENSG00000168148	1	1	H3-4|HIST3H3	8290	protein_coding	228613026	228613026	228425360	228425360	0.0700426	0.000319483	0.026108	0.0250946	0.0424838	0.000756921	0.0018887	0.000163743	0.0700426
ENSG00000224079	7	7	AC091729.7		antisense|lncRNA	1114086	1114086	1074450	1074450	0.0699946	0.0186876	0.00497907	0.00100485	0.00530865	0.00125545	0.00419526	0.00118028	0.0699946
ENSG00000200475	12	12	RN7SKP162		misc_RNA	13836476	13836476	13683542	13683542	0.000690775	0.000942323	0.00138298	0.00256592	0.0511113	0.0699133	0.000350443	0.000443617	0.0699133
ENSG00000154723	21	21	ATP5J|ATP5PF	522	protein_coding	27107215	27107984	25734904	25735673	0.0263031	0.000300295	0.069875	0.000213187	0.0163348	0.000119489	0.00951697	0.000177556	0.069875
ENSG00000233038	7	7	AC011899.9|PTPRN2-AS1	100506585	antisense|lncRNA	157647221	157647492	157854529	157854800	0.0698705	0.000886029	0.00868338	0.000849633	0.00490203	0.000925179	0.00565754	0.000715933	0.0698705
ENSG00000170571	5	5	EMB	133418	protein_coding	49707832	49739082	50411998	50443248	0.0555727	0.00535342	0.00676222	0.00108017	0.0698566	0.000510986	0.00965522	0.000642895	0.0698566
ENSG00000169016	2	2	E2F6	1876	protein_coding	11591822	11606297	11451696	11466177	0.0143645	0.000599939	0.06982	0.000284654	0.012343	0.000190713	0.00426856	0.000280705	0.06982
ENSG00000154727	21	21	GABPA	2551	protein_coding	27106881	27107700	25734570	25735389	0.0262569	0.000362624	0.0698109	0.000223755	0.0162889	0.000134818	0.00948664	0.000190279	0.0698109
ENSG00000116885	1	1	OSCP1	127700	protein_coding	36884894	36916086	36419293	36450451	0.00843643	0.0056711	0.0127307	0.00696774	0.067045	0.0697997	0.00482378	0.00382026	0.0697997
ENSG00000229172	2	2	AC073065.3		processed_pseudogene|pseudogene	228666556	228666556	227801840	227801840	0.000884077	0.000695394	0.0696971	0.0696603	0.0136741	0.0135637	0.0276601	0.00138457	0.0696971
ENSG00000272839	7	7	RP11-452C13.1		antisense|lncRNA	157661230	157661230	157868538	157868538	0.0696831	0.0004448	0.00848999	0.000260077	0.00454824	0.000379513	0.00556538	0.000197266	0.0696831
ENSG00000106415	7	7	GLCCI1	113263	protein_coding	8008425	8124269	7968796	8084639	0.0696673	0.00326009	0.0531935	0.00577835	0.0331925	0.00264313	0.0514891	0.00141494	0.0696673
ENSG00000269074	2		AC099344.1		protein_coding	11603927	11603927			0.0139682	0	0.0695924	0	0.0121905	0	0.00408446	0	0.0695924
ENSG00000166451	16	16	CENPN	55839	protein_coding	81040103	81051360	81006552	81017755	0.0694992	0.0041852	0.0212449	0.000732866	0.0158308	0.000769857	0.00719876	0.000354708	0.0694992
ENSG00000224675	2	2	AC009227.2	100144595	antisense|lncRNA	155313950	155313950	154457438	154457438	0.069486	0.00152858	0.00449725	0.000792033	0.0118638	0.000786675	0.0190973	0.000847985	0.069486
ENSG00000186187	16	16	ZNRF1	84937	protein_coding	75032928	75139281	74999024	75105383	0.0670278	0.00133956	0.0195029	0.00107509	0.0694814	0.000634591	0.0156386	0.000611934	0.0694814
ENSG00000051341	3	3	POLQ	10721	protein_coding	121200443	121264853	121481596	121545988	0.0694138	0.00321038	0.0195261	0.00113736	0.0176332	0.00125	0.00545948	0.000520434	0.0694138
ENSG00000132153	3	3	DHX30	22907	protein_coding	47844399	47889267	47802909	47847777	0.00288474	0.000629669	0.0129311	0.00155879	0.0693742	0.00104674	0.00997036	0.000849071	0.0693742
ENSG00000199361	5	5	RNU1-150P		snRNA	40269660	40269660	40269558	40269558	0.0693676	0.00071372	0.0221722	0.00353821	0.0119168	0.000738368	0.00688788	0.000226658	0.0693676
ENSG00000212128	12	12	TAS2R13	50838	protein_coding	11062161	11062161	10909562	10909562	0.0693659	0.00017445	0.00684581	0.000422461	0.0312029	0.000168994	0.00372916	0.000309437	0.0693659
ENSG00000256682	12	12	TAS2R12		pseudogene|transcribed_processed_pseudogene	11048481	11048481	10895882	10896952	0.0693512	0.000346682	0.00682681	0.00189203	0.0311887	0.000355528	0.00369741	0.000684869	0.0693512
ENSG00000219702	6	6	RP5-991C6.2		processed_pseudogene|pseudogene	82473928	82473928	81764211	81764211	0.0269326	0.000318165	0.0584705	0.000300309	0.0184111	0.000213054	0.0692066	0.000238221	0.0692066
ENSG00000206886	6	6	SNORA70		snoRNA	82473741	82473741	81764024	81764024	0.0268933	0.000277857	0.0584268	0.000253937	0.018391	0.000192638	0.0691791	0.000208734	0.0691791
ENSG00000249249	5	5	AC010226.4	101927100	antisense|lncRNA	114937754	114938742	115602057	115603045	0.035379	0.00135476	0.0690986	0.000877621	0.0354441	0.000704427	0.0122705	0.000342037	0.0690986
ENSG00000244036	7	7	RP11-306G20.1		antisense|lncRNA	129593074	129648694	129953234	130008854	0.0108891	0.00350523	0.0690811	0.0137903	0.00607069	0.00302593	0.00273379	0.000700119	0.0690811
ENSG00000205693	12	12	MANSC4	100287284	protein_coding	27924209	27924209	27780236	27780236	0.00886639	0.000271857	0.00440541	0.000336876	0.0690673	0.000170606	0.00309871	0.000118571	0.0690673
ENSG00000263214	16		ZNF205-AS1	81854	antisense	3162490	3165599			0.00200199	0	0.0690425	0	0.0106532	0	0.00043432	0	0.0690425
ENSG00000153071	5	5	DAB2	1601|101926921|1601|112267931	protein_coding	39376144	39462402	39376042	39462300	0.0690383	0.00253975	0.0164916	0.00402956	0.00789356	0.00164828	0.00637298	0.000996693	0.0690383
ENSG00000258659	11	11	TRIM34	53840	protein_coding	5640994	5656068	5619764	5634838	0.0219319	0.0689599	0.000841945	0.00376138	0.00124791	0.0546318	0.00120993	0.00432316	0.0689599
ENSG00000188295	1	1	ZNF669	79862	protein_coding	247267580	247267674	247104278	247104372	0.0314371	0.000197656	0.0212009	0.00015413	0.0689327	0.000102576	0.0101063	0	0.0689327
ENSG00000261971	16	16	MMP25-AS1|RP11-473M20.7		antisense|lncRNA	3104776	3109371	3053833	3059370	0.00312978	0.00117785	0.0688871	0.00192661	0.00935543	0.000652232	0.000646843	0.000291007	0.0688871
ENSG00000075275	22	22	CELSR1	9620	protein_coding	46761277	46933067	46366438	46537620	0.0154175	0.0084784	0.0169537	0.00859404	0.0688697	0.0278897	0.0105941	0.00254781	0.0688697
ENSG00000203668	1	1	CHML	1122|1122|23596	protein_coding	241799232	241799232	241639249	241640369	0.068861	0.000790542	0.0589997	0.000807664	0.0539006	0.000474355	0.0426211	0.000582589	0.068861
ENSG00000100365	22	22	NCF4	4689	protein_coding	37257030	37268179	36860988	36872137	0.0688263	0.0285372	0.0123058	0.00153671	0.00699025	0.00116137	0.00488896	0.000939994	0.0688263
ENSG00000196498	12	12	NCOR2	9612	protein_coding	124812131	125052135	124327585	124567589	0.0349427	0.00705112	0.0505582	0.00784581	0.0687693	0.00721855	0.0122248	0.0029361	0.0687693
ENSG00000157827	2	2	FMNL2	114793	protein_coding	153191751	153481662	152335174	152625148	0.0184147	0.00328866	0.0687469	0.00427836	0.0167211	0.00200425	0.010184	0.00141944	0.0687469
ENSG00000105855	7	7	ITGB8	3696	protein_coding	20370325	20404268	20330702	20364645	0.00861568	0.00188772	0.0687043	0.0582035	0.00525321	0.00176258	0.00585049	0.00345819	0.0687043
ENSG00000174173	3	3	TRMT10C	54931	protein_coding	101280706	101280885	101561868	101562041	0.00789781	0.000271737	0.0144791	0.000335945	0.0231055	0.00139091	0.0686594	0.00971713	0.0686594
ENSG00000182551	2	2	ADI1	55256	protein_coding	3504587	3523507	3500816	3519531	0.0685272	0.00179671	0.059616	0.00404152	0.0472259	0.00135641	0.0295235	0.000859019	0.0685272
ENSG00000135250	7	7	SRPK2	6733	protein_coding	104757926	105039755	105117479	105399308	0.0288629	0.0265171	0.0684655	0.0227366	0.0435476	0.0254583	0.00405814	0.0022314	0.0684655
ENSG00000225437	6	6	PACRG-AS2|RP1-257A15.1	101929239	antisense|lncRNA	163467717	163475193	163046685	163054161	0.0684614	0.000593879	0.00463898	0.00083629	0.00342345	0.000395005	0.00147618	0.000303231	0.0684614
ENSG00000111647	12	12	UHRF1BP1L	23074	protein_coding	100441974	100536626	100048196	100142874	0.0372667	0.00316977	0.0682398	0.0026999	0.025153	0.00186253	0.013415	0.000769428	0.0682398
ENSG00000233108	7	7	AC006042.7|GLCCI1-DT		antisense|lncRNA	8009534	8009534	7969903	7969903	0.0681789	0.000395138	0.0511305	0.000460809	0.0319567	0.000252746	0.050818	0.000153601	0.0681789
ENSG00000147655	8	8	RSPO2	340419	protein_coding	109001783	109095913	107989555	108083642	0.0681189	0.0167213	0.0181727	0.00255736	0.00836477	0.00389036	0.00160178	0.00150399	0.0681189
ENSG00000271252	1	1	RP11-286B14.2		lincRNA|lncRNA	96208652	96208652	95743096	95743096	0.000180254	0.000294285	0.000766566	0.00510418	0.00255018	0.0680718	0	0.000287565	0.0680718
ENSG00000167383	19		ZNF229	7772	protein_coding	44952634	44952766			0.0680614	0	0.0477564	0	0.0293195	0	0.027525	0	0.0680614
ENSG00000163029	2	2	SMC6	79677	protein_coding	17863283	17981509	17682016	17800242	0.0680589	0.00215831	0.0339589	0.00242449	0.0340645	0.00271471	0.0332453	0.0019262	0.0680589
ENSG00000257696	12	12	RP11-175P13.2		antisense|lncRNA	100536836	100536836	100143058	100143058	0.0369528	0.000186009	0.0680029	0.000399074	0.0249012	0.000165944	0.0133296	0.000112247	0.0680029
ENSG00000096696	6	6	DSP	1832	protein_coding	7541808	7559519	7541617	7570479	0.00949408	0.0245724	0.0125894	0.00486702	0.0679595	0.00252687	0.00172227	0.00105917	0.0679595
ENSG00000238468	20	20	RNU7-14P		snRNA	52285297	52285297	53668758	53668758	0.0398476	0.0011512	0.0679087	0.000737169	0.0378912	0.00328932	0.0131291	0.000288362	0.0679087
ENSG00000189283	3	3	FHIT	2272	protein_coding	60066566	61237133	60014150	61251459	0.0478334	0.00410845	0.0678994	0.00607931	0.0538478	0.00398155	0.0284889	0.00169028	0.0678994
ENSG00000267188	19	19	CTC-512J12.4		lncRNA|processed_transcript	44952640	44952640	44448452	44448452	0.0678845	0.000487014	0.0474044	0.00167477	0.0291745	0.000353345	0.027407	0.000303447	0.0678845
ENSG00000221625	12		AC013283.1		miRNA	98999652	98999652			0.0176614	0	0.0678433	0	0.00801931	0	0.00526131	0	0.0678433
ENSG00000255272	11	11	RP11-646J21.6		antisense|lncRNA	33797734	33797734	33776188	33776188	0.00604179	0.0020852	0.00343889	0.00110939	0.0677513	0.000669732	0.00764275	0.00015529	0.0677513
ENSG00000144746	3	3	ARL6IP5	10550	protein_coding	69134095	69134193	69084937	69085042	0.0677422	0.000838675	0.0382709	0.000417437	0.0433075	0.00024651	0.0157622	0.000141435	0.0677422
ENSG00000078674	8	8	PCM1	5108	protein_coding	17780349	17882460	17922840	18024951	0.0676867	0.00596751	0.0352369	0.0041852	0.0198589	0.00316842	0.0115221	0.00153379	0.0676867
ENSG00000158270	18	18	COLEC12	81035	protein_coding	500722	500722	317366	500722	0.0272259	0.0028255	0.0676758	0.00112438	0.0245681	0.00149791	0.0207687	0.00151381	0.0676758
ENSG00000138593	15	15	SECISBP2L	9728	protein_coding	49288686	49338760	48996489	49046447	0.0675743	0.00552089	0.0134445	0.00159503	0.00995858	0.00118954	0.00746455	0.000621028	0.0675743
ENSG00000219626	2	2	FAM228B	375190	protein_coding	24299396	24387126	24076526	24164256	0.0675725	0.0349137	0.0165656	0.00703491	0.0604617	0.0107377	0.0205604	0.00812297	0.0675725
ENSG00000207561	17	17	MIR635	693220	miRNA	66420689	66420689	68424548	68424548	0.0675643	0.000424862	0.0216391	0.00041332	0.0114152	0.000299796	0.00570127	0.000273125	0.0675643
ENSG00000168300	8	8	PCMTD1	115294	protein_coding	52758305	52811735	51845745	51899186	0.0675595	0.02806	0.0236502	0.00219658	0.0335069	0.00891662	0.00865623	0.00200934	0.0675595
ENSG00000165682	12	12	CLEC1B	51266	protein_coding	10149762	10166023	9997163	10013424	0.0675265	0.00810751	0.0126178	0.00156313	0.0357974	0.00161701	0.00455813	0.000729374	0.0675265
ENSG00000215417	13	13	MIR17HG	406952|406953|406979|406980|406982|407048|407975|407975	lncRNA|processed_transcript	92000074	92003568	91347820	91352584	0.06751	0.000179906	0.0576236	0.000355601	0.0363528	0.000154678	0.0170551	0	0.06751
ENSG00000287984		11		105376650	lncRNA			45008266	45008266	0	0.00922597	0	0.000750566	0	0.0674256	0	0.00125214	0.0674256
ENSG00000139223	12	12	ANP32D	23519	protein_coding	48866448	48866448	48472559	48472559	0.0674184	0.00512175	0.0153338	0.00361618	0.00596511	0.00182267	0.00394317	0.00165567	0.0674184
ENSG00000238987	6	6	RNU7-133P		snRNA	14156693	14156693	14156462	14156462	0.0674172	0.00107839	0.0149206	0.00222254	0.00853225	0.000737724	0.00384375	0.000391766	0.0674172
ENSG00000249328	8	8	RP11-26J3.1	101927040	lincRNA|lncRNA	80783972	80783994	79821309	79871759	0.000593277	0.06741	0.000457254	0.00113243	0.000377115	0.000642451	0.000153021	0.000334275	0.06741
ENSG00000184182	2	2	UBE2F	140739	protein_coding	238875469	238943770	237966827	238035129	0.0673939	0.0352652	0.0203103	0.00446059	0.0105557	0.00281906	0.00542955	0.00110949	0.0673939
ENSG00000232056	2	2	AC092687.4		lncRNA|protein_coding	10987703	10987703	10847577	10847577	0.0124088	0.00106156	0.0673621	0.06342	0.00979074	0.00591283	0.00498462	0.000566177	0.0673621
ENSG00000122386	16	16	ZNF205	7755	protein_coding	3162561	3165522	3112560	3115521	0.00192992	0.00097503	0.0672601	0.0348593	0.00996295	0.00307961	0.000430223	0.000121884	0.0672601
ENSG00000261189	6	6	RP3-512B11.3		antisense|lncRNA	7541571	7541571	7541338	7541338	0.00697201	0.000623511	0.0120287	0.00300283	0.0672497	0.000246909	0.00131255	0.000161565	0.0672497
ENSG00000110429	11	11	FBXO3	26273	protein_coding	33770358	33796089	33748812	33774543	0.00626178	0.00454392	0.00317128	0.00194456	0.0672302	0.00115675	0.00713392	0.000437089	0.0672302
ENSG00000238453	7		snoU13		snoRNA	77053105	77053105			0.0321914	0	0.067214	0	0.0174232	0	0.0154969	0	0.067214
ENSG00000258664	1		IFRG15	163590	protein_coding	179834311	179834311			0.0671818	0	0.0188756	0	0.00964077	0	0.00854811	0	0.0671818
ENSG00000129518	14	14	EAPP	55837	protein_coding	35005651	35008916	34536445	34539711	0.0274836	0.00328881	0.0671158	0.000599179	0.0215043	0.000312034	0.0344882	0.000181962	0.0671158
ENSG00000178295	2	2	GEN1	348654	protein_coding	17935125	17953915	17753858	17772648	0.0670553	0.00219975	0.0324845	0.0018435	0.0329085	0.00108597	0.0329137	0.00301109	0.0670553
ENSG00000023909	1	1	GCLM	2730	protein_coding	94374346	94374966	93908790	93909456	0.0669677	0.000171708	0.00639938	0.000272425	0.00658609	0.000205076	0.00923297	0.000186018	0.0669677
ENSG00000235078	2	2	AC142528.1		antisense|lncRNA	3523046	3523046	3519275	3519275	0.0669268	0.000359323	0.0568086	0.000375308	0.0457007	0.000290769	0.0285748	0.000114371	0.0669268
ENSG00000254508	11	11	FBXO3-DT|RP11-646J21.5	101928440	antisense|lncRNA	33796245	33796251	33774699	33774705	0.00423829	0.00161246	0.00242158	0.000773868	0.0669204	0.000592055	0.00693789	0.000115887	0.0669204
ENSG00000118194	1	1	TNNT2	7139	protein_coding	201330485	201346890	201361357	201377764	0.061146	0.0669165	0.00187898	0.00187178	0.00276494	0.00261119	0.0033782	0.00311836	0.0669165
ENSG00000127603	1	1	MACF1	23499	protein_coding	39546988	39934315	39081316	39468643	0.0668921	0.0416405	0.00490622	0.00395198	0.012727	0.00633516	0.00870007	0.0085166	0.0668921
ENSG00000121318	12	12	TAS2R10	50839	protein_coding	10978957	10978957	10826358	10826358	0.0668572	0.000132223	0.0084656	0.00139976	0.0285326	0	0.00268584	0.000144134	0.0668572
ENSG00000135083	5	5	CCNJL	79616	protein_coding	159739483	159772403	160281389	160345396	0.0668088	0.00502876	0.0188532	0.00258087	0.0157183	0.00188994	0.0110481	0.00140105	0.0668088
ENSG00000157927	7	7	RADIL	55698	protein_coding	4843699	4923350	4804068	4883716	0.024572	0.00316056	0.012646	0.00301775	0.00647034	0.0021765	0.0667431	0.00108334	0.0667431
ENSG00000177112	11	11	IRAG1-AS1|MRVI1-AS1	100129827	antisense|lncRNA	10562819	10614744	10541258	10593197	0.0666664	0.00175551	0.0133176	0.00382999	0.0166081	0.00177271	0.006596	0.000912222	0.0666664
ENSG00000187474	19	19	FPR3	2359	protein_coding	52298416	52320937	51795157	51817684	0.0666459	0.00276188	0.0463411	0.00116634	0.029307	0.00122338	0.0186695	0.00129251	0.0666459
ENSG00000144283	2	2	PKP4	8502	protein_coding	159313476	159525682	158456952	158669170	0.066606	0.0134415	0.0141433	0.00629618	0.00785695	0.00333511	0.005513	0.00256703	0.066606
ENSG00000222012	7	7	AC005481.5	105375614	lncRNA|protein_coding	157406715	157406715	157614023	157614023	0.0665642	0.000909181	0.00643962	0.00150227	0.00351364	0.000613797	0.004617	0.00234067	0.0665642
ENSG00000115966	2	2	ATF2	1386	protein_coding	175957982	176033110	175093254	175168382	0.0665366	0.0626562	0.00937541	0.00217467	0.00493039	0.00140669	0.00474786	0.000713382	0.0665366
ENSG00000196177	10	10	ACADSB	36	protein_coding	124768495	124812277	123008979	123052761	0.0209194	0.00142948	0.0664854	0.00403501	0.0332582	0.00140037	0.00689563	0.00127445	0.0664854
ENSG00000230498	1	1	RP4-564M11.2		antisense|lncRNA	77533605	77533605	77081984	77081984	0.00298451	0.000857848	0.0664368	0.0659846	0.000874626	0.000390979	0.000951435	0.000410351	0.0664368
ENSG00000173852	7	7	DPY19L1	23333	protein_coding	34978980	35077883	34939237	35038271	0.0195311	0.00482944	0.066329	0.0130293	0.0115095	0.00158066	0.00637071	0.00114394	0.066329
ENSG00000095627	10	10	TDRD1	56165	protein_coding	115939029	115939349	114179270	114179590	0.00689672	0.000667331	0.0662853	0.000581606	0.00877567	0.000248095	0.00270504	0.000243165	0.0662853
ENSG00000164687	8	8	FABP5	2171	protein_coding	82192598	82195561	81280536	81283326	0.0662494	0	0.0155915	0.000170218	0.00653238	0	0.00543482	0	0.0662494
ENSG00000254027	8	8	RP11-363E6.3		antisense|lncRNA	82192910	82193681	81280675	81281446	0.0662494	0	0.0155915	0.000126792	0.00653238	0	0.00543482	0	0.0662494
ENSG00000110315	11	11	RNF141	50862	protein_coding	10539287	10562777	10517740	10541230	0.0662243	0.00190614	0.0101717	0.00324604	0.0158002	0.00159659	0.00666649	0.00107033	0.0662243
ENSG00000149294	11	11	NCAM1	4684	protein_coding	112831997	113143742	112961247	113269969	0.0661814	0.0305936	0.00882382	0.00476657	0.00471508	0.001737	0.00407814	0.0014885	0.0661814
ENSG00000154654	21	21	NCAM2	4685	protein_coding	22370633	22836061	20998409	21463741	0.063303	0.00381627	0.0542016	0.00531227	0.0661782	0.012927	0.0191428	0.00430181	0.0661782
ENSG00000171522	5	5	PTGER4	5734	protein_coding	40679600	40681804	40679915	40681702	0.0661424	0.000330911	0.06391	0.000279565	0.0292988	0.000174367	0.0197016	0.00020178	0.0661424
ENSG00000228801	8	8	RP11-110G21.1	102724330	antisense|lncRNA	52811885	52812294	51899268	51899734	0.0660156	0.00494752	0.0235646	0.000867159	0.0330196	0.00189066	0.0085039	0.00063945	0.0660156
ENSG00000105968	7	7	H2AFV|H2AZ2	94239	protein_coding	44887620	44887682	44848021	44848087	0.0186806	0.00193933	0.0163517	0.00127443	0.0302121	0.000750882	0.0659842	0.000845963	0.0659842
ENSG00000165202	9	9	OR1Q1	158131	protein_coding	125376948	125376948	122614738	122614738	0.00205358	0.0659049	0.00107229	0.00330008	0.000605477	0.00267427	0.000325477	0.00138884	0.0659049
ENSG00000165995	10	10	CACNB2	783	protein_coding	18429606	18689742	18140424	18401963	0.00408751	0.00617446	0.00354216	0.0659038	0.00224825	0.00917228	0.00145017	0.00240918	0.0659038
ENSG00000206596	14	14	RNU1-27P	6060|26863|26865|26866|26869|26870|26871	snRNA	35015920	35015920	34546714	34546714	0.0242295	0.00114785	0.0658879	0.000374273	0.0210386	0.000212516	0.0342558	0.000132208	0.0658879
ENSG00000258612	14		RP11-671J11.6		lincRNA	35015183	35015183			0.0242295	0	0.0658879	0	0.0210386	0	0.0342558	0	0.0658879
ENSG00000259002	14	14	RP11-671J11.7		lncRNA|processed_transcript	35011650	35011650	34542444	34546329	0.0242295	0.00123777	0.0658879	0.000383429	0.0210386	0.000219204	0.0342558	0.000138308	0.0658879
ENSG00000126870	7	7	DYNC2I1|WDR60	55112	protein_coding	158649269	158726884	158856558	158934193	0.0174734	0.0281526	0.0383363	0.0284866	0.0174341	0.0280191	0.065844	0.0330966	0.065844
ENSG00000234183	7	7	AC004854.4|LINC01952		antisense|lncRNA	44888015	44888658	44848416	44849059	0.0182868	0.00157873	0.0161315	0.00109312	0.0300999	0.000644693	0.0658124	0.000740307	0.0658124
ENSG00000183576	14	14	SETD3	84193	protein_coding	99879587	99947216	99413250	99480889	0.0246675	0.000871382	0.0657702	0.000579839	0.0208001	0.00124263	0.0147492	0.000459392	0.0657702
ENSG00000078487	7	7	ZCWPW1	55063	protein_coding	99999666	100026615	100402043	100428992	0.0657227	0.000390044	0.0112524	0.00145814	0.0353677	0.000535814	0.0172916	0.000646268	0.0657227
ENSG00000253475	8	8	RP11-110G21.2		lncRNA|sense_intronic	52808934	52808934	51896374	51896374	0.0656825	0.00422016	0.0235014	0.000451305	0.0329068	0.00112669	0.00844965	0.000512188	0.0656825
ENSG00000090061	14	14	CCNK	8812	protein_coding	99947506	99960307	99481169	99493970	0.0245904	0.000815726	0.0656328	0.000504053	0.0207855	0.00122887	0.0147084	0.000543571	0.0656328
ENSG00000196329	7	7	GIMAP5	55340|55340|100527949	protein_coding	150419341	150437323	150722253	150740235	0.0655713	0.00292079	0.0160631	0.00137474	0.0131886	0.00100037	0.0112248	0.000649129	0.0655713
ENSG00000145063	2	2	AC062028.1	285150	lincRNA|lncRNA	11272234	11272947	11132088	11132821	0.0115369	0.000339663	0.0655422	0.000290376	0.00965797	0.000162065	0.004849	0.000153493	0.0655422
ENSG00000057657	6	6	PRDM1	639	protein_coding	106534195	106546815	105993463	106098940	0.0262879	0.00195815	0.0654272	0.011726	0.0282758	0.0324114	0.0189714	0.00142042	0.0654272
ENSG00000262521	16	16	AJ003147.8		lincRNA|lncRNA	3234018	3234018	3184018	3184018	0.00230501	0.000910104	0.0654093	0.00160791	0.0071967	0.00111333	0.00066622	0.000292782	0.0654093
ENSG00000262668	16	16	AJ003147.9	4992	antisense|lncRNA	3238212	3238212	3188204	3188212	0.00230501	0.000932661	0.0654093	0.0014541	0.0071967	0.00114723	0.00066622	0.00037659	0.0654093
ENSG00000150873	2	2	C2orf50	130813	protein_coding	11273179	11273255	11133128	11133129	0.0112767	0.00020071	0.0653375	0.000513338	0.00954299	0.00025386	0.0047381	0.000199839	0.0653375
ENSG00000260400	10	10	RP11-119F7.5		lncRNA|sense_overlapping	70458257	70458257	68698500	68698500	0.0652579	0.000538431	0.00440519	0.00135732	0.00917851	0.00171102	0.00285026	0.00022574	0.0652579
ENSG00000200184	3	3	RNU1-20P		snRNA	192447505	192447505	192729716	192729716	0.00115014	0.000541345	0.0415378	0.0652571	0.000975147	0.00122633	0.000445094	0.000221001	0.0652571
ENSG00000259021	10	10	TPRX1P1		processed_pseudogene|pseudogene	81259740	81259740	79499984	79499984	0.0186281	0.0193707	0.000367578	0.000458111	0.0641238	0.0652569	0.00801661	0.00853793	0.0652569
ENSG00000270494	10	10	RP11-119F7.6		processed_pseudogene|pseudogene	70477552	70477552	68717795	68717795	0.0652231	0.000469269	0.00437135	0.000362888	0.00910488	0.000307824	0.00285344	0.000217259	0.0652231
ENSG00000251926	10		snoU13		snoRNA	70472715	70472715			0.0652009	0	0.00435005	0	0.00908792	0	0.00283029	0	0.0652009
ENSG00000271952	2	2	LINC01954|RP11-245G13.2	101929733	lincRNA|lncRNA	11018395	11018395	10844477	10878269	0.0011812	0.00295182	0.000977462	0.065123	0.000817095	0.00717826	0.000504752	0.00145224	0.065123
ENSG00000179912	12	12	R3HDM2	22864	protein_coding	57662240	57824788	57268457	57431005	0.065109	0.00172505	0.00804277	0.00383657	0.00585363	0.00150237	0.00288367	0.00115774	0.065109
ENSG00000177565	3	3	TBL1XR1	79718	protein_coding	176745618	176915261	177026415	177228000	0.065098	0.00364677	0.027424	0.00448947	0.0159827	0.00270555	0.0142236	0.0014795	0.065098
ENSG00000213828	2		AC017028.1		protein_coding	240084053	240084053			0.0207401	0	0.0137592	0	0.0085741	0	0.0650867	0	0.0650867
ENSG00000267658	17	17	RAB5C-AS1|RP11-358B23.1		lincRNA|lncRNA	40306618	40306618	42154600	42154600	0.00423872	0.00105332	0.0650636	0.060323	0.00236254	0.000791058	0.0013263	0.000282697	0.0650636
ENSG00000169905	1	1	TOR1AIP2	163590	protein_coding	179846907	179846938	179877772	179877803	0.0649982	0.000714806	0.00827212	0.00041404	0.00873406	0.00104251	0.00748813	0.00164034	0.0649982
ENSG00000235020	10	10	RP11-109I13.2		lncRNA|processed_transcript	18550121	18550123	18261192	18261504	0.00180985	0.00170048	0.00170192	0.0649977	0.0011611	0.00638582	0.000644398	0.000455499	0.0649977
ENSG00000108773	17	17	KAT2A	2648	protein_coding	40266416	40273376	42114398	42121367	0.00238827	0.000389896	0.0648713	0.0118052	0.0033693	0.000901077	0.000915572	0.000143748	0.0648713
ENSG00000140987	16	16	ZSCAN32	54925	protein_coding	3434061	3451065	3384061	3401065	0.00504803	0.00374516	0.0648549	0.00216065	0.00985103	0.00370875	0.00288636	0.00309782	0.0648549
ENSG00000279749		4			TEC			136553236	136553236	0	0.000871215	0	0.00117993	0	0.0157258	0	0.0647769	0.0647769
ENSG00000166896	12	12	ATP23|XRCC6BP1	91419	protein_coding	58335324	58343524	57906039	57949741	0.0647572	0.00316873	0.00642989	0.00206282	0.00287034	0.00105543	0.00219256	0.000644217	0.0647572
ENSG00000197563	18	18	PIGN	23556	protein_coding	59777190	59854351	62075181	62187118	0.0319616	0.0101577	0.03626	0.0192486	0.0647293	0.0182529	0.00593606	0.00141967	0.0647293
ENSG00000103343	16	16	ZNF174	7727	protein_coding	3451235	3451974	3401215	3401974	0.00460054	0.00220699	0.0646669	0.00150969	0.00938067	0.00226274	0.00232936	0.00142627	0.0646669
ENSG00000109466	4	4	KLHL2	11275	protein_coding	166128770	166184409	165207561	165263257	0.0645695	0.0157656	0.0516618	0.00536604	0.0343804	0.00328395	0.0197622	0.00065354	0.0645695
ENSG00000258001	12	12	RP11-756H6.1		lincRNA|lncRNA	57824899	57824899	57431116	57431116	0.0645511	0.000729477	0.00667882	0.00163948	0.00536592	0.000575972	0.00249415	0.00042117	0.0645511
ENSG00000175189	12	12	INHBC	3626	protein_coding	57828543	57828543	57434784	57434784	0.0644944	0.000193068	0.00672484	0.000397098	0.0053831	0.000197048	0.00249799	0.000181735	0.0644944
ENSG00000184293	12	12	CLECL1	160365	protein_coding	9875257	9885895	9722661	9733299	0.0644469	0.00715612	0.0295655	0.00248688	0.0469816	0.0112807	0.0113664	0.00065094	0.0644469
ENSG00000112531	6	6	QKI	9444	protein_coding	163835032	163987490	163414000	163566458	0.0644385	0.00112892	0.0515376	0.00150705	0.0363875	0.000587141	0.0387552	0.000999557	0.0644385
ENSG00000138435	2	2	CHRNA1	1134	protein_coding	175629140	175629200	174764412	174787935	0.0644245	0.00183146	0.00871978	0.0028309	0.0043203	0.000853117	0.00396315	0.00052648	0.0644245
ENSG00000218823	7	7	PAPOLB	56903	protein_coding	4901625	4901625	4862030	4862030	0.0198843	0.000472044	0.00862908	0.000582463	0.00397979	0.000312863	0.0644229	0.000226942	0.0644229
ENSG00000136280	7	7	CCM2	83605	protein_coding	45039074	45111937	44999475	45072338	0.0139056	0.00486314	0.013335	0.00444726	0.0225579	0.00849695	0.0644088	0.0315888	0.0644088
ENSG00000143882	2	2	ATP6V1C2	245973	protein_coding	10861775	10918614	10721100	10778488	0.00974089	0.00261214	0.064377	0.0013244	0.0102435	0.00133488	0.00385827	0.000899018	0.064377
ENSG00000148090	9	9	AUH	549	protein_coding	93983201	94124195	91220919	91361918	0.0188971	0.000914997	0.0643423	0.00123664	0.0128731	0.000666285	0.00910737	0.000454209	0.0643423
ENSG00000270419	6	6	CAHM	100526820	lincRNA|lncRNA	163834992	163834992	163413960	163413960	0.0642776	0	0.0513814	0.000123343	0.0363116	0	0.0386226	0.000108258	0.0642776
ENSG00000162976	2	2	PQLC3|SLC66A3	130814	protein_coding	11295324	11312138	11155198	11172012	0.00921394	0.00189465	0.0642571	0.00279577	0.00879673	0.00271619	0.00266054	0.000990684	0.0642571
ENSG00000259054	14	14	AE000662.93|LINC02332	105370400	antisense|lncRNA	23025956	23025956	22557062	22557062	0.0538875	0.00141819	0.0642354	0.00381898	0.0238649	0.00327685	0.0407134	0.000579735	0.0642354
ENSG00000238747	6		snoU13		snoRNA	90533014	90533014			0.0223409	0	0.0642219	0	0.0131476	0	0.00946406	0	0.0642219
ENSG00000259003	14	14	AE000662.92		lncRNA|protein_coding	23025534	23025534	22556640	22556640	0.0538572	0.00138683	0.0641973	0.00377971	0.023843	0.00325473	0.0406999	0.000565844	0.0641973
ENSG00000254585	15	15	MAGEL2	54551	protein_coding	23891175	23891175	23647867	23647867	0.0596792	0	0.064043	0.000251399	0.0641057	0.00013009	0.0338903	0.000304019	0.0641057
ENSG00000179449	15		AC124309.1		pseudogene	23890979	23890979			0.0596792	0	0.0640331	0	0.0640982	0	0.0338818	0	0.0640982
ENSG00000116761	1	1	CTH	1491	protein_coding	70876901	70900534	70411218	70434851	0.0639774	0.0168436	0.0236351	0.015636	0.0148852	0.00146167	0.0034965	0.000462761	0.0639774
ENSG00000257823	12	12	RP11-560G2.2		processed_pseudogene|pseudogene	75699232	75699232	75305452	75305452	0.0584849	0.063907	0.000315778	0.00036912	0.00136054	0.00164302	0.000192378	0.000229722	0.063907
ENSG00000106355	7	7	LSM5	23658	protein_coding	32527673	32534895	32488061	32495283	0.00224319	0.000775062	0.0638562	0.0596105	0.00344265	0.000847674	0.00529226	0.00154304	0.0638562
ENSG00000278477		13			unprocessed_pseudogene			34262863	34262863	0	0.0027093	0	0.0637534	0	0.0302754	0	0.000787838	0.0637534
ENSG00000006576	7	7	PHTF2	57157	protein_coding	77428122	77569516	77798792	77940199	0.0310738	0.00236643	0.0637273	0.0149315	0.0169298	0.0015993	0.0157101	0.000985668	0.0637273
ENSG00000164707	7	7	SLC13A4	26266	protein_coding	135370433	135414006	135685685	135729258	0.00822447	0.0016893	0.0636954	0.0627517	0.00299344	0.00167807	0.00174275	0.000670593	0.0636954
ENSG00000112773	6	6	FAM46A|TENT5A	55603	protein_coding	82461470	82462491	81751753	81752774	0.0292289	0.000470374	0.0615172	0.00111427	0.0192717	0.000619056	0.0636641	0.000375165	0.0636641
ENSG00000270820	2	2	RP11-355B11.2|USP34-DT		antisense|lncRNA	61698323	61710508	61471188	61483373	0.0636464	0.0160094	0.0153107	0.000364192	0.0133321	0.00255518	0.0281177	0.000368041	0.0636464
ENSG00000164821	8	8	DEFA4	1669	protein_coding	6795860	6795860	6938306	6938306	0.0636099	0.00788934	0.0107527	0.0088352	0.00700399	0.00382387	0.00347897	0.00333793	0.0636099
ENSG00000111859	6	6	NEDD9	4739	protein_coding	11192800	11382581	11192567	11382348	0.0455575	0.00248465	0.0635974	0.00300665	0.0227188	0.00146594	0.0256007	0.00082653	0.0635974
ENSG00000033122	1	1	LRRC7	57554	protein_coding	70034081	70612804	69567922	70147121	0.0635696	0.00556062	0.0392137	0.0180785	0.0211949	0.0131375	0.0098324	0.00204627	0.0635696
ENSG00000121879	3	3	PIK3CA	5290	protein_coding	178865902	178937339	179148114	179226882	0.0635568	0.00335114	0.0312779	0.00235991	0.0205864	0.00235927	0.00926496	0.0011353	0.0635568
ENSG00000002587	4	4	HS3ST1	9957	protein_coding	11430221	11431389	11428597	11429564	0.0306661	0.000243827	0.0485981	0.000515973	0.0635515	0.00017119	0.0211411	0	0.0635515
ENSG00000122644	7	7	ARL4A	10124	protein_coding	12726481	12727260	12686856	12687635	0.0266698	0.00103465	0.0635303	0.000768513	0.0237178	0.000401642	0.0157453	0.000365545	0.0635303
ENSG00000234646	20	20	RP4-753D10.3		lncRNA|sense_overlapping	23012179	23018860	23030863	23037301	0.0620564	0.000617116	0.0635246	0.000787898	0.0344136	0.000694357	0.0229973	0.000339095	0.0635246
ENSG00000200792	21	21	SNORA80|SNORA80A	677846	snoRNA	33749631	33749631	32377322	32377322	0.0110823	0.000961062	0.0167546	0.000546388	0.0634817	0.000609028	0.00840974	0.000231685	0.0634817
ENSG00000229102	3	3	RP11-360P21.2	101928739	lincRNA|lncRNA	178865761	178865761	179147973	179147973	0.0634361	0.000412824	0.0311635	0.000408461	0.0204791	0.00032677	0.00920929	0.000151046	0.0634361
ENSG00000234832	20	20	NXT1-AS1|RP3-322G13.7		antisense|lncRNA	23332123	23332123	23351486	23351486	0.0531861	0.00117803	0.0633901	0.0368096	0.0187912	0.000389045	0.0171171	0.000355017	0.0633901
ENSG00000133561	7	7	GIMAP6	474344	protein_coding	150329434	150329473	150632346	150632648	0.063378	0.00343599	0.016335	0.00121549	0.0136433	0.000819818	0.0117515	0.000722342	0.063378
ENSG00000132661	20	20	NXT1	29107	protein_coding	23331373	23331373	23350791	23350791	0.0531573	0.00114838	0.0633747	0.0367938	0.0187823	0.000380007	0.0171072	0.000344898	0.0633747
ENSG00000269407	20		AL096677.1		protein_coding	23334066	23334066			0.0531357	0	0.0633582	0	0.0187708	0	0.0170997	0	0.0633582
ENSG00000243317	7	7	C7orf73|STMP1	647087|647087|101930655	protein_coding	135347244	135347312	135662496	135662564	0.0418307	0.00073852	0.0633426	0.0276527	0.0171368	0.000789088	0.0243445	0.0003574	0.0633426
ENSG00000163380	3	3	LMOD3	56203	protein_coding	69171717	69172183	69122595	69123032	0.0632786	0.00139332	0.0109841	0.000476467	0.0287443	0.000315665	0.0137179	0.000279852	0.0632786
ENSG00000271253	7	7	CTD-2320J21.1		processed_pseudogene|pseudogene	12725262	12725262	12685637	12685637	0.0265252	0.000928598	0.0632585	0.000891307	0.0235717	0.000458636	0.0155813	0.000460891	0.0632585
ENSG00000085662	7	7	AKR1B1	231	protein_coding	134132776	134144036	134448024	134459284	0.00812084	0.00665224	0.00597859	0.0632503	0.00233406	0.0095321	0.00125516	0.00300086	0.0632503
ENSG00000202471	12	12	RNU4-20P		snRNA	59980724	59980724	59586943	59586943	0.0381533	0.00112696	0.0632357	0.00156575	0.0297839	0.000760611	0.0138932	0.000642441	0.0632357
ENSG00000239696	7	7	RP11-397J20.1		processed_pseudogene|pseudogene	7118888	7119373	7079742	7079742	0.00119745	0.00799447	0.00232094	0.0176963	0.00502937	0.0631236	0.000222306	0.000812387	0.0631236
ENSG00000134917	11	11	ADAMTS8	11095	protein_coding	130282008	130298888	130412113	130428609	0.014783	0.00107221	0.0265795	0.00108882	0.0572402	0.000765551	0.0630934	0.000449592	0.0630934
ENSG00000156253	21	21	RWDD2B	10069	protein_coding	30391627	30391699	29019306	29019360	0.0263744	0.000228683	0.063082	0.000453475	0.0195136	0.000194173	0.0111235	0.000116497	0.063082
ENSG00000200340	6	6	RNU1-105P		snRNA	47791126	47791126	47823390	47823390	0.0612606	0.0629858	0.00635227	0.00710005	0.0106127	0.0124877	0.00103659	0.00055804	0.0629858
ENSG00000095574	10	10	IKZF5	64376	protein_coding	124768289	124768333	123008687	123008812	0.0196503	0.000508101	0.0629206	0.000858177	0.0323581	0.000652176	0.00613692	0.000574609	0.0629206
ENSG00000222610	5	5	RNU6-402P		snRNA	98225435	98225435	98889731	98889731	0.0508597	0.000265929	0.0629114	0.000245352	0.0425559	0.000162576	0.0299582	0.000142503	0.0629114
ENSG00000138621	15	15	PPCDC	60490	protein_coding	75315896	75342023	75023586	75049682	0.0628525	0.0543998	0.00947448	0.00675822	0.0103431	0.0125406	0.00321597	0.00281492	0.0628525
ENSG00000143878	2	2	RHOB	388	protein_coding	20646835	20646835	20447074	20447074	0.0628052	0.000397919	0.048299	0.000872883	0.0142485	0.000342254	0.0110924	0.000333133	0.0628052
ENSG00000139946	14	14	PELI2	57161	protein_coding	56584532	56585827	56117814	56119109	0.0627832	0.000843451	0.0147081	0.000962508	0.0100056	0.000332021	0.00527681	0.000170869	0.0627832
ENSG00000125848	20	20	FLRT3	23767	protein_coding	14318254	14318262	14337608	14337614	0.0627551	0.0525696	0.0361695	0.000281726	0.0557551	0.000260451	0.00841299	0	0.0627551
ENSG00000103351	16	16	CLUAP1	23059	protein_coding	3550924	3580462	3500976	3530462	0.00195457	0.000832057	0.0626099	0.000525454	0.00690651	0.000747106	0.000695721	0.000399035	0.0626099
ENSG00000135211	7	7	TMEM60	85025	protein_coding	77427897	77427897	77798434	77798434	0.0308038	0	0.0623938	0.000377773	0.0167842	0	0.0156292	0	0.0623938
ENSG00000154342	1	1	WNT3A	89780	protein_coding	228194752	228194783	228006998	228006998	0.0623356	0.013333	0.0216028	0.00155399	0.0136685	0.00431977	0.005907	0.000500989	0.0623356
ENSG00000164822	8	8	DEFA6	1671	protein_coding	6783598	6783598	6926076	6926076	0.0623135	0.000730196	0.016477	0.00133638	0.0109397	0.000650794	0.0254832	0.000377541	0.0623135
ENSG00000162929	2	2	KIAA1841	84542	protein_coding	61293006	61389710	61065871	61117056	0.0622957	0.0105581	0.0115493	0.00120599	0.0106578	0.00119769	0.0247996	0.000816895	0.0622957
ENSG00000205414	16	16	RP11-401P9.6		antisense|lncRNA	50647595	50647595	50613684	50613684	0.0227574	0	0.062267	0	0.0489457	0	0.00616813	0	0.062267
ENSG00000153237	2	2	CCDC148	130940	protein_coding	159237472	159313265	158380960	158456753	0.0621952	0.00671644	0.0125807	0.00238038	0.0063161	0.000811771	0.00463914	0.000730591	0.0621952
ENSG00000124275	5	5	MTRR	4552	protein_coding	7851299	7901180	7851186	7901067	0.0621723	0.00337192	0.041917	0.00558888	0.0218363	0.00202796	0.0179478	0.00105009	0.0621723
ENSG00000146834	7	7	MEPCE	56257	protein_coding	100026413	100027254	100428790	100429831	0.0621065	0.000118011	0.00771712	0.000192995	0.0325257	0.000122491	0.0140475	0.000122631	0.0621065
ENSG00000156804	8	8	FBXO32	114907	protein_coding	124518865	124553446	123506625	123541206	0.00249275	0.00133767	0.0535338	0.06208	0.00623839	0.00483603	0.00359805	0.00219797	0.06208
ENSG00000171505	9	9	OR1N1	138883	protein_coding	125289572	125289572	122527293	122527296	0.00165653	0.062071	0.00174791	0.00207792	0.00133965	0.00141862	0.00064145	0.00094269	0.062071
ENSG00000140505	15	15	CYP1A2	1544	protein_coding	75041185	75041185	74748845	74748845	0.00779577	0	0.00558057	0	0.0620486	0.00119286	0.00286766	0.000117062	0.0620486
ENSG00000252185	5	5	RNU6-752P		snRNA	126091109	126091109	126755417	126755417	0.021947	0.00233485	0.0354513	0.000907869	0.035985	0.000693627	0.0620449	0.000573922	0.0620449
ENSG00000171804	19	19	WDR87	83889	protein_coding	38397253	38397317	37906594	37906677	0.0619954	0.00133741	0.0116164	0.00208209	0.0122541	0.000486789	0.00338304	0.000281205	0.0619954
ENSG00000133574	7	7	GIMAP4	55303	protein_coding	150264365	150264524	150567369	150567436	0.0619469	0.000927283	0.0159017	0.000350146	0.0128269	0.000328794	0.0114704	0.000245714	0.0619469
ENSG00000162688	1	1	AGL	178	protein_coding	100315640	100340026	99850361	99874470	0.059102	0.0617633	0.00489977	0.00148264	0.00516796	0.00761086	0.00320656	0.00222479	0.0617633
ENSG00000115648	2	2	MLPH	79083	protein_coding	238394071	238460670	237485428	237552027	0.0313809	0.0247057	0.016264	0.00574322	0.0617255	0.0530763	0.0078693	0.00546307	0.0617255
ENSG00000230492	20	20	RP4-753D10.5	101929707	antisense|lncRNA	23011422	23011422	23030785	23030785	0.0593388	0.000422829	0.061707	0.000606552	0.0327035	0.000463466	0.0213576	0.000217992	0.061707
ENSG00000103381	16	16	CPPED1	55313	protein_coding	12897701	12897874	12803844	12803887	0.0616584	0.0274958	0.0274069	0.000994956	0.0591358	0.0345355	0.0115487	0.00185237	0.0616584
ENSG00000171940	20	20	ZNF217	7764	protein_coding	52192566	52226446	53576027	53609907	0.0277641	0.00145327	0.0616275	0.0011302	0.0261477	0.000704619	0.0108315	0.000526518	0.0616275
ENSG00000130182	16	16	ZSCAN10	84891	protein_coding	3142861	3149318	3092860	3099295	0.00204764	0.00114723	0.0615443	0.0275159	0.0101078	0.00514905	0.000579652	0.000272937	0.0615443
ENSG00000236669	7		AC006372.1		protein_coding	157318477	157318477			0.0615325	0	0.0131704	0	0.0100505	0	0.0048077	0	0.0615325
ENSG00000163681	3	3	SLMAP	7871	protein_coding	57741177	57902708	57755450	57916981	0.0615234	0.0188154	0.0211846	0.00157464	0.0142096	0.00236838	0.011582	0.00173018	0.0615234
ENSG00000255115	11	11	RP11-91P24.3		processed_pseudogene|pseudogene	77626321	77626321	77915275	77915275	0.0012564	0.000584279	0.0361758	0.0615224	0.00232183	0.00129647	0.000507222	0.000200037	0.0615224
ENSG00000178175	5	5	ZNF366	167465	protein_coding	71803193	71803554	72507366	72507410	0.00517094	0.000519795	0.0285912	0.00335539	0.0614846	0.00944965	0.00463614	0.000711385	0.0614846
ENSG00000114166	3	3	KAT2B	8850	protein_coding	20081515	20189732	20040446	20148240	0.061475	0.0105564	0.0308769	0.00866455	0.0218529	0.00416358	0.0184034	0.00115457	0.061475
ENSG00000207364	2	2	RNU6-939P		snRNA	37559019	37559019	37331876	37331876	0.0614644	0.00164649	0.0161452	0.00467441	0.00579548	0.000432159	0.00636107	0.000552903	0.0614644
ENSG00000069206	8	8	ADAM7	8756	protein_coding	24298443	24333417	24440930	24475904	0.0284867	0.000698876	0.0307694	0.0037792	0.0614617	0.000480489	0.0112446	0.00030842	0.0614617
ENSG00000260483	15	15	RP11-151H2.1		processed_pseudogene|pseudogene	75315321	75315321	75022980	75022980	0.0614466	0.000676401	0.00731254	0.000926496	0.0094801	0.00228011	0.00279195	0.000471726	0.0614466
ENSG00000243723	2	2	RN7SL393P		misc_RNA	159303973	159303973	158447461	158447461	0.0613971	0.0167662	0.0111691	0.00240361	0.00594904	0.00145963	0.00423116	0.000929734	0.0613971
ENSG00000136425	15	15	CIB2	10518	protein_coding	78403608	78423886	78111251	78131535	0.00448004	0.000907293	0.00782244	0.00095184	0.0613311	0.000864883	0.00146412	0.000257784	0.0613311
ENSG00000154319	8	8	FAM167A	83648	protein_coding	11301210	11332224	11443701	11475908	0.0613012	0.00292082	0.0505626	0.00599105	0.0426556	0.00275192	0.0181788	0.00092837	0.0613012
ENSG00000128487	17	17	SPECC1	92521	protein_coding	19912657	20208965	20008865	20305652	0.0612996	0.0488215	0.0487768	0.0386118	0.013709	0.0107678	0.00614866	0.00506011	0.0612996
ENSG00000138592	15	15	USP8	9101	protein_coding	50716577	50790694	50424380	50498497	0.0612661	0.00187251	0.011095	0.00693038	0.00525519	0.00152757	0.00312892	0.00110047	0.0612661
ENSG00000152601	3	3	MBNL1	4154	protein_coding	151961617	152175480	152243828	152457691	0.0194167	0.00402584	0.0194976	0.00220333	0.0125134	0.00144803	0.0612384	0.00153808	0.0612384
ENSG00000236213	2	2	AC006369.2		antisense|lncRNA	37827279	37827279	37562486	37600136	0.0164732	0.00156419	0.0191963	0.00185146	0.0611032	0.000757551	0.00610491	0.000782808	0.0611032
ENSG00000111615	12	12	KRR1	11103	protein_coding	75898062	75905416	75504282	75511636	0.0610992	0.0017882	0.0235798	0.00491457	0.0115031	0.00243588	0.0139604	0.000960166	0.0610992
ENSG00000138382	2	2	METTL5	29081	protein_coding	170669685	170681441	169813175	169824931	0.0610734	0.000656707	0.0115798	0.00450482	0.00810279	0.000965746	0.00194063	0.000283279	0.0610734
ENSG00000253168	8	8	RP11-326L2.1		antisense|lncRNA	17561497	17561497	17703988	17703988	0.0416776	0.0610684	0.00580532	0.00319897	0.00547634	0.00376939	0.00291653	0.00216249	0.0610684
ENSG00000252981	2		U3		snoRNA	170672789	170672789			0.0610242	0	0.0112476	0	0.00803881	0	0.00192345	0	0.0610242
ENSG00000228627	7	7	GS1-278J22.2	105375283	lincRNA|lncRNA	53635942	53635942	53568249	53574555	0.000520942	0.00113442	0.00101692	0.00228546	0.00147651	0.00370179	0.0396134	0.0610099	0.0610099
ENSG00000150540	2	2	HNMT	3176	protein_coding	138721590	138722084	137964020	137964514	0.0565837	0.000234712	0.0609932	0.000225624	0.0388111	0	0.0348698	0.000325291	0.0609932
ENSG00000177981	12	12	ASB8	140461	protein_coding	48545169	48574996	48151386	48181213	0.0608391	0.0469489	0.0168797	0.00720627	0.01492	0.00293464	0.00571702	0.0024808	0.0608391
ENSG00000224888	16	16	RP5-1142A6.2	100289580	antisense|lncRNA	88797588	88803208	88731180	88736800	0.0327785	0.00452341	0.0608261	0.00206115	0.0603468	0.000851257	0.00622945	0.000746745	0.0608261
ENSG00000124406	4	4	ATP8A1	10396	protein_coding	42417164	42659122	42415147	42657105	0.06075	0.00686675	0.0239483	0.00525161	0.016506	0.00303699	0.0131716	0.00498269	0.06075
ENSG00000123243	10	10	ITIH5	80760	protein_coding	7612363	7708961	7570400	7666998	0.0209565	0.0104378	0.0117342	0.00451648	0.0184245	0.00379606	0.0607447	0.0317018	0.0607447
ENSG00000251834	9	9	RNU6-319P		snRNA	15432004	15432004	15432006	15432006	0.0606192	0.00505036	0.0344497	0.00113308	0.0144317	0.00166095	0.0219333	0.00369998	0.0606192
ENSG00000182376	16	16	RP5-1142A6.8	339059	antisense|lncRNA	88809175	88809229	88742767	88742821	0.031183	0.00287568	0.0605773	0.0014412	0.0602576	0.000734981	0.00612721	0.000660132	0.0605773
ENSG00000269889	3	3	RP11-816J6.3		antisense|lncRNA	169487437	169487437	169769649	169769649	0.0124189	0	0.0605682	0	0.0114918	0	0.00425801	0	0.0605682
ENSG00000184378	3	3	ACTRT3	84517	protein_coding	169487683	169487683	169769561	169769561	0.0123868	0	0.0605334	0	0.0114745	0	0.00424187	0	0.0605334
ENSG00000229619	3	3	MBNL1-AS1	401093	antisense|lncRNA	151987335	151987344	152267698	152269557	0.0168224	0.000433858	0.0157689	0.000288039	0.0098629	0.000160638	0.0605323	0.000230824	0.0605323
ENSG00000144724	3	3	PTPRG	5793	protein_coding	61547243	62229479	61561569	62243805	0.0130098	0.00141077	0.0604749	0.000835492	0.015296	0.000605069	0.00802031	0.000475806	0.0604749
ENSG00000166391	11	11	MOGAT2	80168	protein_coding	75428864	75430419	75717838	75731003	0.00747118	0.00129891	0.0603998	0.00161336	0.00754741	0.000589665	0.00724503	0.000950628	0.0603998
ENSG00000180644	10	10	PRF1	5551	protein_coding	72362515	72362531	70602687	70602759	0.00477251	0.000641551	0.0040691	0.000373474	0.0603925	0.000159837	0.002819	0.000976675	0.0603925
ENSG00000261202	22	22	RP3-496C20.1|TNRC6B-DT	114841040	antisense|lncRNA	40440534	40440534	40044530	40044530	0.0414153	0.000621127	0.013904	0.000412052	0.0603321	0.000227706	0.00268969	0	0.0603321
ENSG00000202245	10	10	RNU6-728P		snRNA	124105205	124105205	122345690	122345690	0.0202879	0.000972837	0.0603261	0.00101955	0.0102287	0.000497226	0.00668536	0.000260709	0.0603261
ENSG00000260617	16	16	RP5-1142A6.7		antisense|lncRNA	88808039	88808039	88741631	88741631	0.0306047	0.00228205	0.0603032	0.00115042	0.0601361	0.000605852	0.00603527	0.00056777	0.0603032
ENSG00000287867		2			lncRNA			51441959	51441959	0	0.00150915	0	0.0602888	0	0.00099472	0	0.00100986	0.0602888
ENSG00000164975	9	9	SNAPC3	6619	protein_coding	15422702	15447110	15422704	15447112	0.0472879	0.00744317	0.0271871	0.000938232	0.0138981	0.000859714	0.0602382	0.00331597	0.0602382
ENSG00000166106	11	11	ADAMTS15	170689	protein_coding	130318869	130318869	130448645	130448645	0.00836469	0.000850796	0.0206634	0.00069594	0.0525617	0.00043924	0.06018	0.000175537	0.06018
ENSG00000112159	6	6	MDN1	23195	protein_coding	90353912	90529442	89644193	89819794	0.0218916	0.00160416	0.0601411	0.00200721	0.0133404	0.000983506	0.00942001	0.000510081	0.0601411
ENSG00000171471	12		MAP1LC3B2	643246	protein_coding	116997186	117013656			0.0197635	0	0.0600724	0	0.016301	0	0.00916556	0	0.0600724
ENSG00000182197	8	8	EXT1	2131	protein_coding	119122653	119124092	117806902	118111826	0.0600374	0.00154481	0.0265422	0.00122875	0.0127463	0.000905163	0.0122692	0.000575661	0.0600374
ENSG00000117523	1	1	PRRC2C	23215	protein_coding	171454651	171556801	171485530	171587662	0.060033	0.0254042	0.0398405	0.00582511	0.0382619	0.00294845	0.0195682	0.00203637	0.060033
ENSG00000212342	8	8	SNORA12		snoRNA	131175218	131175218	130162972	130162972	0.0217726	0.000420535	0.0599711	0.000799601	0.0216202	0.000322923	0.0147514	0.000577095	0.0599711
ENSG00000110367	11	11	DDX6	1656	protein_coding	118630078	118661858	118759369	118791164	0.0166696	0.00505735	0.0598875	0.0252956	0.0105523	0.00390472	0.00435596	0.00170238	0.0598875
ENSG00000120451	11	11	SNX19	399979	protein_coding	130751036	130786404	130881141	130916479	0.014679	0.00465942	0.0170428	0.00732696	0.0263803	0.0251011	0.0550156	0.0598422	0.0598422
ENSG00000166333	11	11	ILK	3611	protein_coding	6624961	6630172	6603708	6608746	0.0598274	0.000497	0.0233049	0.00030917	0.0204754	0.000186846	0.0114981	0.000111907	0.0598274
ENSG00000221182	10		SNORD98	692211	snoRNA	70514929	70514929			0.059791	0	0.00694147	0	0.0100744	0	0.00455552	0	0.059791
ENSG00000259465	15	15	AHCYP7		processed_pseudogene|pseudogene	50709582	50709582	50417385	50417385	0.0597646	0.000244461	0.00510315	0.000429084	0.0040086	0.000244068	0.00201187	0.000144605	0.0597646
ENSG00000253320	8	8	KB-1507C5.2|MAILR	100996457	lncRNA|protein_coding	103876528	103953851	102864271	102978785	0.0405095	0.00561015	0.030214	0.00393907	0.0597548	0.00399886	0.0144402	0.00217577	0.0597548
ENSG00000288700		3			lncRNA			134485721	134615365	0	0.0597315	0	0.00333258	0	0.00622889	0	0.000823908	0.0597315
ENSG00000139151	12	12	PLCZ1	89869	protein_coding	18847971	18890991	18695037	18738100	0.0596705	0.00122595	0.00324751	0.00284372	0.00177487	0.00128432	0.000701404	0.000638259	0.0596705
ENSG00000183117	8	8	CSMD1	64478	protein_coding	2901310	4852494	3043788	4994972	0.0319045	0.0332772	0.0416305	0.0435146	0.0259706	0.0284321	0.0596439	0.0587264	0.0596439
ENSG00000134490	18	18	TMEM241	85019	protein_coding	20806972	21017925	23227008	23437961	0.0317948	0.0211995	0.00694373	0.00141922	0.0596352	0.042395	0.0244544	0.0136795	0.0596352
ENSG00000267022	19	19	ZNF223	7766	protein_coding	44529506	44529506	44025354	44025354	0.0595728	0.00185556	0.0548322	0.00165046	0.0236042	0.00117416	0.0156903	0.000548403	0.0595728
ENSG00000124181	20	20	PLCG1	5335	protein_coding	39765600	39802444	41136960	41180535	0.0150789	0.000406956	0.0595707	0.00424334	0.0193222	0.000791099	0.0113321	0.000300261	0.0595707
ENSG00000197093	7	7	GAL3ST4	79690	protein_coding	99764853	99766373	100167230	100168617	0.0595405	0.00388749	0.00805822	0.000294605	0.0356594	0.000102598	0.0111726	0.000111238	0.0595405
ENSG00000268163	19	19	AC004076.9		protein_coding	57967607	57988904	57456239	57477536	0.0595379	0.00130566	0.0485641	0.000627603	0.0217849	0.000231258	0.0163518	0.000449628	0.0595379
ENSG00000103489	16	16	XYLT1	64131	protein_coding	17352885	17564738	17259028	17470960	0.0595311	0.0443875	0.0124655	0.00298734	0.00715888	0.00156629	0.00369957	0.00105249	0.0595311
ENSG00000242802	7	7	AP5Z1	9907|9907|100616465	protein_coding	4815253	4829468	4775615	4789837	0.0268529	0.0011741	0.0115689	0.000812123	0.00739632	0.000765973	0.0594565	0.000384359	0.0594565
ENSG00000138346	10	10	DNA2	1763	protein_coding	70179180	70231879	68419423	68472121	0.0594517	0.0237832	0.0160543	0.00155173	0.0178287	0.00217752	0.0084238	0.000756337	0.0594517
ENSG00000172771	3	3	EFCAB12	90288	protein_coding	129137366	129147494	129418523	129428651	0.0593941	0.00141896	0.0274544	0.00117547	0.0184261	0.00212842	0.00677564	0.00056129	0.0593941
ENSG00000159885	19	19	ZNF222	7673	protein_coding	44529494	44529552	44025342	44025379	0.0593934	0.00166646	0.0547833	0.00159892	0.0235084	0.00107631	0.0156591	0.000516759	0.0593934
ENSG00000226648	20	20	PLCG1-AS1|RP1-1J6.2	101927117	antisense|lncRNA	39766643	39766643	41137085	41138003	0.0150179	0.000299168	0.0593582	0.00106633	0.0192753	0.000388422	0.0113034	0.000180088	0.0593582
ENSG00000267144	19	19	AC067968.3|ZNF222-DT		lincRNA|lncRNA	44529414	44529414	44025233	44025262	0.0593558	0.00162685	0.0547866	0.00160231	0.0234898	0.00105732	0.0156571	0.000514752	0.0593558
ENSG00000116260	1	1	QSOX1	5768	protein_coding	180123969	180165817	180154869	180196682	0.0593478	0.00778498	0.00871633	0.00164638	0.00824642	0.00126736	0.0171648	0.00178541	0.0593478
ENSG00000173960	2	2	UBXN2A	165324	protein_coding	24150155	24194234	23927285	23971364	0.0592984	0.0112238	0.0158844	0.0022299	0.0560976	0.0124814	0.0219912	0.00217921	0.0592984
ENSG00000204091	6	6	TDRG1	732253	antisense|lncRNA	40302693	40346076	40334775	40378337	0.0436736	0.0592893	0.00615933	0.00344526	0.0110235	0.00589041	0.0026231	0.0018342	0.0592893
ENSG00000243384	3	3	RP11-475O23.2		antisense|lncRNA	58558471	58558471	58572744	58572744	0.00483621	0.000546259	0.0592628	0.0518516	0.00670939	0.00306052	0.00302011	0.000215273	0.0592628
ENSG00000131473	17	17	ACLY	47	protein_coding	40026972	40086795	41870719	41930542	0.0112293	0.00433	0.0592455	0.00151013	0.00702038	0.00188798	0.0046541	0.00121108	0.0592455
ENSG00000124279	5	5	FASTKD3	79072	protein_coding	7863409	7869150	7863296	7869037	0.0592439	0.000393114	0.0389747	0.000674937	0.0201446	0.00025275	0.0170645	0.000232765	0.0592439
ENSG00000185666	22	22	SYN3	8224	protein_coding	32915673	33454358	32519686	33058381	0.0489168	0.0592216	0.00439518	0.00566604	0.00249318	0.00288593	0.00196824	0.00171126	0.0592216
ENSG00000170271	5	5	FAXDC2	10826	protein_coding	154204268	154238812	154824708	154859252	0.0136587	0.000632078	0.0183258	0.000617542	0.00996828	0.000375611	0.059188	0.00025089	0.059188
ENSG00000155508	5	5	CNOT8	9337	protein_coding	154237113	154250004	154857553	154870444	0.0135046	0.000514452	0.0181986	0.000452411	0.00987762	0.00028418	0.0591464	0.000195022	0.0591464
ENSG00000205300	20	20	RP11-352D3.2		lncRNA|protein_coding	4055812	4055812	4075165	4075165	0.0137446	0.00300981	0.041521	0.00150152	0.0591353	0.00123263	0.00859165	0.000820387	0.0591353
ENSG00000215063	20	20	RPL21P2		processed_pseudogene|pseudogene	4040760	4040760	4060113	4060113	0.0136899	0.00181275	0.041485	0.00406237	0.0591132	0.0265979	0.00856588	0.00204417	0.0591132
ENSG00000157884	2	2	CIB4	130106	protein_coding	26828431	26864236	26605563	26641366	0.0125093	0.0100143	0.0113505	0.00937175	0.0590673	0.0442414	0.000665731	0.000724737	0.0590673
ENSG00000204815	17	17	ODAD4|TTC25	83538	processed_transcript|protein_coding	40086888	40091551	41930617	41935298	0.0112285	0.00161511	0.0590425	0.000512833	0.00687976	0.000505738	0.00461559	0.000496195	0.0590425
ENSG00000149100	11	11	EIF3M	10480	protein_coding	32605344	32615315	32583798	32593769	0.00934384	0.00152359	0.0590261	0.0065256	0.00724309	0.000741075	0.00468625	0.00114355	0.0590261
ENSG00000133393	16	16	CEP20|FOPNL	123811	protein_coding	15982450	15982482	15888593	15888625	0.0414047	0.00755328	0.0357134	0.000391507	0.0590097	0.000351772	0.013692	0.000204627	0.0590097
ENSG00000267261	17	17	CTD-2132N18.3		protein_coding	40277884	40306934	42125866	42154916	0.00536266	0.00133341	0.0589871	0.0534752	0.00335479	0.00114188	0.00184705	0.00036028	0.0589871
ENSG00000132432	7	7	SEC61G	23480	protein_coding	54826875	54827667	54759182	54759974	0.0222124	0	0.0589659	0.00748963	0.0223193	0.000319689	0.0424641	0.000424317	0.0589659
ENSG00000198074	7	7	AKR1B10	57016	protein_coding	134212344	134222365	134527567	134537613	0.00179024	0.00452441	0.00602315	0.0589616	0.00345992	0.00684274	0.00111122	0.00197912	0.0589616
ENSG00000132286	11	11	TIMM10B	26515	protein_coding	6502677	6502738	6481501	6481508	0.0589584	0.00417947	0.027287	0.00117622	0.0211521	0.00249219	0.015854	0.00310833	0.0589584
ENSG00000114021	3	3	NIT2	56954	protein_coding	100053545	100057938	100334739	100339094	0.0151585	0.00253287	0.00617347	0.000438265	0.00792574	0.000419278	0.0589205	0.000246985	0.0589205
ENSG00000239900	22	22	ADSL	158	protein_coding	40742507	40761329	40346461	40365031	0.0589117	0.0234005	0.00784265	0.00208006	0.0465703	0.0169637	0.00178845	0.000465986	0.0589117
ENSG00000201121	3	3	RNY1P12|Y_RNA		misc_RNA	101381008	101381008	101662164	101662164	0.000501693	0.000407676	0.000389818	0.000359614	0.00495878	0.00450885	0.0589023	0.0528034	0.0589023
ENSG00000021776	15	15	AQR	9716	protein_coding	35155425	35262040	34863224	34969742	0.058864	0.00138197	0.0248585	0.00234921	0.0289962	0.00172463	0.0107509	0.00119622	0.058864
ENSG00000136404	15	15	TM6SF1	53346	protein_coding	83776159	83796156	83107572	83127404	0.0588363	0.00315456	0.0032728	0.000166771	0.00355967	0.000178069	0.00103208	0	0.0588363
ENSG00000215811	1	1	BTNL10		pseudogene|transcribed_unitary_pseudogene	228699989	228700006	228512250	228512305	0.0587911	0.000160247	0.0101454	0.00054164	0.0157316	0.00041756	0.00194319	0.0008875	0.0587911
ENSG00000265264	11		TIMM10B	26515	protein_coding	6502715	6502731			0.0587739	0	0.0273005	0	0.0211418	0	0.0158553	0	0.0587739
ENSG00000110435	11	11	PDHX	8050	protein_coding	34937376	35006180	34915829	34984633	0.0587706	0.00272643	0.0315315	0.00182704	0.0474459	0.000361028	0.0221746	0.00131379	0.0587706
ENSG00000132254	11	11	ARFIP2	23647	protein_coding	6502527	6502666	6481297	6481479	0.0587625	0.00399954	0.0272619	0.00118284	0.0210767	0.00243488	0.0158277	0.00309148	0.0587625
ENSG00000240993	12	12	RN7SL459P		misc_RNA	19329523	19329523	19176589	19176589	0.0473952	0.0587464	0.000323307	0.000498256	0.000621654	0.000792922	0	0.000130212	0.0587464
ENSG00000135953	2	2	MFSD9	84804	protein_coding	103334793	103353347	102718334	102736888	0.00811504	0.000934913	0.0587387	0.0539702	0.0102413	0.00167062	0.00446281	0.000531881	0.0587387
ENSG00000252891	6	6	Y_RNA		misc_RNA	90608111	90608111	89898392	89898392	0.0147776	0.000728347	0.0587182	0.000465966	0.00873728	0.000374193	0.00387946	0.000555105	0.0587182
ENSG00000135355	6	6	GJA10	84694	protein_coding	90604188	90604188	89894469	89920196	0.0147753	0.00115501	0.0587086	0.00127372	0.0087354	0.000798849	0.00387783	0.0010492	0.0587086
ENSG00000255471	11	11	RP11-736K20.5		antisense|lncRNA	86633146	86636079	86922104	86925037	0.00902911	0.00283803	0.0201253	0.00142644	0.00906961	0.00347829	0.058666	0.000415995	0.058666
ENSG00000145103	3	3	ILDR1	286676	protein_coding	121726148	121741051	122007301	122022247	0.0586094	0.000937295	0.00832247	0.000940362	0.00518788	0.000336099	0.00206156	0.000245443	0.0586094
ENSG00000202388	3	3	Y_RNA		misc_RNA	121744151	121744151	122025304	122025304	0.0585268	0.000263702	0.00788564	0.00016281	0.00510548	0	0.00201371	0.000100303	0.0585268
ENSG00000200243	5	5	RN7SKP79		misc_RNA	6848575	6848575	6848462	6848462	0.0533455	0.0584691	0.00185262	0.00200261	0.00130987	0.00140583	0.000831709	0.000893342	0.0584691
ENSG00000148215	9	9	OR5C1	392391	protein_coding	125551150	125551150	122788933	122788933	0.0584438	0	0.00666149	0	0.00370876	0	0.00294265	0	0.0584438
ENSG00000202025	1	1	RNU6-1240P		snRNA	186281060	186281060	186311928	186311928	0.0316173	0.000402447	0.0278622	0.000404165	0.020688	0.000236584	0.0584401	0.000399282	0.0584401
ENSG00000188958	3	3	UTS2B	257313	protein_coding	191000050	191048325	191282261	191330536	0.0131564	0.00206795	0.0367699	0.0196376	0.0203484	0.00241199	0.0584244	0.0172111	0.0584244
ENSG00000180066	10	10	C10orf91|LINC02870	170393	lncRNA|protein_coding	134257831	134258693	132444327	132445189	0.0583994	0	0.0260261	0	0.0178171	0	0.0128317	0	0.0583994
ENSG00000256660	12	12	CLEC12B	387837	protein_coding	10163226	10163358	10010627	10010759	0.0583738	0.0012525	0.0101332	0.000968338	0.0201232	0.00118518	0.00334739	0.000508125	0.0583738
ENSG00000198854	1	1	C1orf68	100129271	protein_coding	152691998	152691998	152719522	152719522	0.0122068	0.000670017	0.0583575	0.0426573	0.0329755	0.00114305	0.00277623	0.000285977	0.0583575
ENSG00000152492	3	3	CCDC50	152137	protein_coding	191046866	191078892	191329085	191361103	0.013047	0.00217816	0.0357598	0.0029317	0.0208922	0.00596528	0.0583283	0.0200809	0.0583283
ENSG00000206778	16	16	RNU6-213P		snRNA	15971123	15971123	15877266	15877266	0.0370789	0.00527425	0.0351127	0.000902832	0.0583146	0.00108594	0.0193685	0.000183253	0.0583146
ENSG00000239887	1	1	C1orf226	400793	protein_coding	162336698	162351520	162378841	162381728	0.0397321	0.00306324	0.0207927	0.00258142	0.0583019	0.00252979	0.0105336	0.0016142	0.0583019
ENSG00000163848	3	3	ZNF148	7707	protein_coding	124952125	125094198	125233281	125375325	0.0147167	0.00301364	0.0304248	0.00093216	0.0137126	0.00141739	0.0583015	0.00055927	0.0583015
ENSG00000153086	2	2	ACMSD	130013	protein_coding	135596117	135601993	134838616	134844423	0.00737939	0.00169495	0.0582846	0.0003768	0.0429294	0.00365427	0.00334798	0.000211279	0.0582846
ENSG00000152102	2	2	FAM168B	130074	protein_coding	131851001	131851033	131093428	131093460	0.0498605	0.000504676	0.0581933	0.000159168	0.0390106	0.00022713	0.0222433	0.000361428	0.0581933
ENSG00000183044	16	16	ABAT	18	protein_coding	8768422	8859642	8674596	8765785	0.0248254	0.00657535	0.0581492	0.0281903	0.019153	0.0035276	0.0109028	0.00334335	0.0581492
ENSG00000123545	6	6	NDUFAF4	29078	protein_coding	97344794	97345757	96896918	96897891	0.037562	0.000703669	0.0581466	0.00078113	0.0172848	0.00129588	0.0106782	0.00026733	0.0581466
ENSG00000170852	7	7	KBTBD2	25948	protein_coding	32919105	32933743	32879493	32894131	0.00984606	0.00206873	0.0581346	0.00339395	0.0119978	0.00214543	0.00705784	0.00118969	0.0581346
ENSG00000163947	3	3	ARHGEF3	50650	protein_coding	56809595	57113357	56775567	57079329	0.0120453	0.00777346	0.0581275	0.0400466	0.00560437	0.00435802	0.0100588	0.0161971	0.0581275
ENSG00000059758	12	12	CDK17	5128	protein_coding	96677411	96794338	96283633	96400480	0.0328358	0.00223406	0.0580526	0.00157522	0.0198411	0.00127295	0.0129103	0.000665505	0.0580526
ENSG00000174804	11	11	FZD4	8322	protein_coding	86666433	86666433	86955395	86955395	0.00687578	0.000818143	0.0209655	0.000214215	0.00526845	0.000443736	0.0580416	0.000450416	0.0580416
ENSG00000142192	21	21	APP	351	protein_coding	27270295	27543446	25897983	26171128	0.0580392	0.00627208	0.0559432	0.00293767	0.0272275	0.00226689	0.0120247	0.00144859	0.0580392
ENSG00000143793	1	1	C1orf35	79169	protein_coding	228290703	228293112	228103002	228105411	0.0580229	0.0115526	0.024395	0.000894387	0.0206357	0.000199465	0.0152475	0	0.0580229
ENSG00000256762	17	17	STH	246744	protein_coding	44076616	44076616	45999250	45999250	0.042019	0.0129377	0.0310936	0.00591479	0.0538492	0.0166716	0.0580219	0.026192	0.0580219
ENSG00000246523	11	11	FZD4-DT|RP11-736K20.6	100506368	lincRNA|lncRNA	86666661	86667133	86955616	86956091	0.00690913	0.00102693	0.0209804	0.000396518	0.00526288	0.000599623	0.0579968	0.00082556	0.0579968
ENSG00000118873	1	1	RAB3GAP2	25782|6791|25782	protein_coding	220327064	220445796	220153722	220272453	0.0165366	0.00126661	0.0579313	0.00171817	0.0259576	0.000926274	0.0087765	0.000493515	0.0579313
ENSG00000163746	3	3	PLSCR2	57047	protein_coding	146177861	146213778	146460074	146495991	0.037762	0.0579271	0.0133518	0.00223326	0.00817263	0.00762646	0.00273634	0.00164783	0.0579271
ENSG00000119965	10	10	C10orf88	80007	protein_coding	124692975	124713919	122933459	122954311	0.0100139	0.000431742	0.0579207	0.00226524	0.00936959	0.00100643	0.00386422	0.000169225	0.0579207
ENSG00000129128	4	4	SPCS3	60559	protein_coding	177241115	177248107	176319966	176326956	0.0408257	0.00441783	0.0578806	0.00115094	0.0247301	0.00062069	0.00956864	0.000340091	0.0578806
ENSG00000170323	8	8	FABP4	2167	protein_coding	82392205	82395498	81479970	81483236	0.0578681	0.0568501	0.00893439	0.00479888	0.00586674	0.00185911	0.00151001	0.00082061	0.0578681
ENSG00000179476	14	14	C14orf28	122525	protein_coding	45366498	45369959	44897275	44900756	0.0578264	0.000115318	0.0472923	0	0.0342478	0	0.0243904	0	0.0578264
ENSG00000258633	14	14	RP11-857B24.1		antisense|lncRNA	45366280	45366280	44897077	44897077	0.0578264	0	0.0472923	0	0.0342478	0	0.0243904	0	0.0578264
ENSG00000166337	11	11	TAF10	6881	protein_coding	6633179	6633898	6611948	6612539	0.057795	0.000650057	0.0224921	0.000437475	0.0190476	0.000241374	0.0109483	0.000151627	0.057795
ENSG00000147654	8	8	EBAG9	9166	protein_coding	110551940	110563054	109539711	109550825	0.0577914	0.000263311	0.0189863	0.000269252	0.0102863	0.000247137	0.00576501	0.000116203	0.0577914
ENSG00000101577	18	18	LPIN2	9663	protein_coding	2982807	3013313	2982809	3013144	0.0577707	0.00120027	0.0419366	0.00259009	0.0233397	0.000998093	0.0243084	0.000738209	0.0577707
ENSG00000155096	8	8	AZIN1	51582	protein_coding	103842455	103906092	102830227	102893864	0.0396887	0.00456959	0.0287955	0.00377197	0.057749	0.00270467	0.0133543	0.00182356	0.057749
ENSG00000111602	12	12	TIMELESS	8914	protein_coding	56814874	56843187	56421090	56449426	0.00404178	0.000426592	0.057738	0.00459165	0.0497345	0.0399539	0.0178785	0.00425797	0.057738
ENSG00000151092	3	3	NGLY1	55768	protein_coding	25772041	25831530	25730550	25790039	0.0577221	0.000467476	0.0476725	0.000752471	0.03909	0.000389033	0.0297529	0.000299116	0.0577221
ENSG00000151093	3	3	OXSM	54995	protein_coding	25824408	25832277	25782917	25791021	0.0577048	0.000261206	0.0476553	0.000401686	0.0390749	0.000213372	0.0297398	0.00017257	0.0577048
ENSG00000179988	10	10	PSTK	118672	protein_coding	124713897	124742806	122954381	122983290	0.0103883	0.000697512	0.0577024	0.000722163	0.00925128	0.000395985	0.00397785	0.000290177	0.0577024
ENSG00000101040	20	20	ZMYND8	23613	protein_coding	45927644	45985567	47298900	47356889	0.0215549	0.0056587	0.0576858	0.00264349	0.0152495	0.00295038	0.0107461	0.00192467	0.0576858
ENSG00000221430	5	5	MIR1294	100302181	miRNA	153726666	153726666	154347106	154347106	0.0145403	0.00137917	0.0179245	0.000683442	0.0129134	0.00025606	0.057655	0.000184565	0.057655
ENSG00000086189	5	5	DIMT1	27292	protein_coding	61687194	61699766	62393729	62403943	0.045616	0.00122478	0.0369352	0.00215141	0.0319748	0.00192009	0.0576237	0.0012669	0.0576237
ENSG00000165091	9	9	TMC1	117531	protein_coding	75136717	75423799	72521608	72808883	0.0112607	0.00361164	0.0576038	0.00740697	0.0103489	0.00240491	0.00447507	0.00120891	0.0576038
ENSG00000255422	11	11	AP002954.4	105369519	antisense|lncRNA	118575316	118575316	118700427	118704608	0.0101698	0.0015216	0.0575856	0.0097038	0.00992848	0.00102836	0.00367857	0.00069556	0.0575856
ENSG00000182264	19	19	IZUMO1	284359	protein_coding	49244780	49250166	48741523	48746909	0.0575647	0.0150904	0.00317353	0.000498442	0.00355417	0.00163508	0.00705064	0.00340158	0.0575647
ENSG00000254641	11	11	RP11-732A19.2		lncRNA|sense_overlapping	6631366	6631366	6610135	6610135	0.057533	0.000390124	0.0222368	0.000197791	0.0189217	0.000122816	0.0108604	0	0.057533
ENSG00000114107	3	3	CEP70	80321	protein_coding	138219022	138313380	138500180	138594538	0.0147219	0.000603006	0.0214699	0.000534034	0.0347648	0.00383421	0.0574855	0.000626062	0.0574855
ENSG00000178163	4	4	ZNF518B	85460	protein_coding	10458800	10459034	10457176	10457426	0.0151912	0.000588455	0.0574686	0.000456748	0.0133254	0.000312251	0.0105789	0.000216694	0.0574686
ENSG00000286505		15			lncRNA			84915705	84915705	0	0.000850435	0	0.057433	0	0.000980064	0	0.000620307	0.057433
ENSG00000124459	19	19	ZNF45	7596	protein_coding	44423891	44439430	43919739	43935282	0.0574258	0.00215983	0.0464896	0.00159563	0.0224195	0.00101232	0.0144651	0.00121213	0.0574258
ENSG00000106829	9	9	TLE4	7091	protein_coding	82186688	82323508	79571773	79708593	0.0573939	0.0116006	0.0167146	0.00117311	0.0135653	0.00152701	0.00754113	0.000425047	0.0573939
ENSG00000248980	4	4	RP11-87F15.2|SPCS3-AS1		antisense|lncRNA	177241609	177241609	176320458	176320458	0.039882	0.00267997	0.0573767	0.000516356	0.0245133	0.000334564	0.00948257	0.000210853	0.0573767
ENSG00000181171	8	8	FER1L6-AS1	439941	antisense|lncRNA	125053023	125053023	124040782	124040782	0.0123761	0.000308599	0.0214155	0.000380359	0.0573622	0.000219891	0.00676361	0.000145793	0.0573622
ENSG00000254249	8	8	RP11-959I15.4		antisense|lncRNA	125052709	125052709	124040468	124040468	0.0123761	0.000308599	0.0214155	0.000380359	0.0573622	0.000219891	0.00676361	0.000145793	0.0573622
ENSG00000145569	5	5	FAM105A|OTULINL	54491	protein_coding	14581884	14610447	14581792	14610338	0.0327468	0.000939199	0.0432195	0.000905273	0.0393358	0.00118634	0.0573599	0.000157392	0.0573599
ENSG00000115128	2	2	SF3B14|SF3B6	51639	protein_coding	24299243	24299313	24076326	24076373	0.0516322	0.00810108	0.0110697	0.00116839	0.0573149	0.00476203	0.0139133	0.0013444	0.0573149
ENSG00000163689	3	3	C3orf67|CFAP20DC	200844	protein_coding	58739570	59035810	58753843	59050084	0.00532307	0.00147325	0.0572619	0.000516133	0.00868797	0.000364663	0.00176534	0.000252661	0.0572619
ENSG00000136573	8	8	BLK	640	protein_coding	11351510	11417842	11486894	11560333	0.0572484	0.00296665	0.0369465	0.00227303	0.0362519	0.0021107	0.0144019	0.00101436	0.0572484
ENSG00000127952	7	7	STYXL1	51657	protein_coding	75657989	75677322	76028671	76048004	0.0155891	0.00241958	0.0572273	0.00149331	0.0140345	0.00130364	0.0125181	0.001365	0.0572273
ENSG00000178772	3	3	CPN2	1370	protein_coding	194072047	194072057	194351318	194351328	0.00961383	0.00168339	0.0572016	0.00124214	0.0129481	0.000760131	0.00310704	0.000444386	0.0572016
ENSG00000273450	10	10	RP11-76P2.4		antisense|lncRNA	96075084	96075084	94315327	94315327	0.04644	0.0571699	0.000330925	0.000446234	0.00124877	0.00152167	0.000194824	0.000250618	0.0571699
ENSG00000145721	5	5	LIX1	167410	protein_coding	96478457	96478576	97142611	97142753	0.0571311	0.0119456	0.0437136	0.000687963	0.0248727	0.000702275	0.021293	0.00325711	0.0571311
ENSG00000072952	11	11	IRAG1|MRVI1	10335	protein_coding	10615570	10715535	10594023	10693988	0.0571209	0.00390212	0.00668529	0.00320414	0.0108649	0.00259735	0.00478853	0.00209004	0.0571209
ENSG00000090686	1	1	USP48	84196	protein_coding	22007745	22110099	21681252	21783606	0.0279439	0.0142763	0.0217125	0.013474	0.057089	0.049321	0.00620511	0.00249709	0.057089
ENSG00000166313	11	11	APBB1	322	protein_coding	6417804	6440644	6396574	6419414	0.0570786	0.00104261	0.0229954	0.000506976	0.021401	0.000370138	0.0143389	0.000180538	0.0570786
ENSG00000180053	8	8	NKX2-6	137814	protein_coding	23563922	23564111	23706756	23706756	0.0570618	0.00398679	0.0112678	0.00291074	0.00758817	0.00208974	0.00850727	0.00045985	0.0570618
ENSG00000253471	8	8	RP11-175E9.1		antisense|lncRNA	23564654	23564654	23707141	23707141	0.05705	0.0107739	0.0112562	0.00523749	0.00758279	0.00259043	0.00850126	0.00327846	0.05705
ENSG00000166311	11	11	SMPD1	6609	protein_coding	6411655	6414748	6390440	6393518	0.05702	0.00239684	0.0227245	0.000525962	0.0214545	0.000484369	0.0143133	0.000184936	0.05702
ENSG00000104626	8	8	ERI1	90459	protein_coding	8859657	8907328	9002147	9049818	0.0438392	0.00301477	0.0570062	0.00345456	0.0238503	0.00221297	0.0158448	0.0029574	0.0570062
ENSG00000197980	3	3	LEKR1	389170	protein_coding	156543270	156638456	156825481	156920667	0.0200636	0.00245648	0.0201345	0.00267863	0.0209653	0.00202216	0.0569784	0.00553416	0.0569784
ENSG00000260519	4	4	RP11-109E24.2		antisense|lncRNA	42659513	42659513	42657496	42657496	0.0569727	0.00228561	0.0218621	0.000963332	0.0154182	0.00123445	0.0121585	0.000309338	0.0569727
ENSG00000169612	15	15	FAM103A1|RAMAC	83640	protein_coding	83654959	83654959	82986210	82986210	0.056953	0.00383962	0.00992029	0	0.0140213	0	0.00325974	0	0.056953
ENSG00000115129	2	2	TP53I3	9540	protein_coding	24307181	24308731	24084311	24085861	0.0489065	0.00716275	0.0103776	0.000699947	0.0569023	0.00145374	0.0110473	0.000790736	0.0569023
ENSG00000116871	1	1	MAP7D1	55700	protein_coding	36621180	36644622	36155579	36179021	0.0094857	0.00100928	0.0144881	0.000414405	0.0568956	0.000174869	0.00446644	0	0.0568956
ENSG00000054116	1	1	TRAPPC3	27095	protein_coding	36606599	36615098	36140998	36156053	0.00868674	0.000706144	0.0144454	0.000345068	0.056878	0.000182329	0.00445117	0	0.056878
ENSG00000243328	8	8	RP11-520P18.1		processed_pseudogene|pseudogene	144148004	144148004	143066587	143066587	0.0568625	0.00281687	0.00279722	0.000736243	0.0387081	0.00228494	0.000848328	0.000274198	0.0568625
ENSG00000178882	12	12	FAM101A|RFLNA	144347|100533183	protein_coding	124457788	124796254	123973241	124311708	0.0240512	0.00126435	0.0412817	0.00110448	0.0568618	0.00109442	0.00957229	0.000753364	0.0568618
ENSG00000135046	9	9	ANXA1	301	protein_coding	75766673	75783014	73151865	73168098	0.0142135	0.00181967	0.0568301	0.00170777	0.0130335	0.00155198	0.0150149	0.00246421	0.0568301
ENSG00000066735	14	14	KIF26A	26153	protein_coding	104605060	104605377	104138587	104139040	0.0568102	0.000741373	0.0294478	0.00119078	0.0108688	0.000317085	0.00657185	0.000270172	0.0568102
ENSG00000163913	3	3	IFT122	55764|55764|101927266	protein_coding	129158968	129231224	129440036	129512381	0.0568055	0.00214369	0.02634	0.00245252	0.0190276	0.00555519	0.00646728	0.000994612	0.0568055
ENSG00000173728	1	1	C1orf100	200159	protein_coding	244515937	244541814	244352635	244378512	0.0213666	0.015344	0.00280149	0.00202772	0.00436519	0.0033588	0.0543324	0.0567771	0.0567771
ENSG00000264804	18		AC098848.1		miRNA	52668629	52668629			0.000366217	0	0.000385716	0	0.0381893	0	0.056665	0	0.056665
ENSG00000213420	7	7	GPC2	221914	protein_coding	99769841	99774995	100172218	100177381	0.0566034	0.000248939	0.00889615	0.000406132	0.0363256	0.000494667	0.0120321	0.00102233	0.0566034
ENSG00000182319	8		SGK223	157285	protein_coding	8239257	8244008			0.0523144	0	0.0565944	0	0.0212629	0	0.0139431	0	0.0565944
ENSG00000146701	7	7	MDH2	4191	protein_coding	75677369	75689686	76048051	76060368	0.0145805	0.00227005	0.0565903	0.00156092	0.0135487	0.0015935	0.0121992	0.0016061	0.0565903
ENSG00000206687	18	18	RNU1-109P		snRNA	798136	798136	798135	798135	0.0301564	0.000323018	0.0565384	0.000548456	0.0268016	0.000318292	0.0281506	0.000334634	0.0565384
ENSG00000146826	7	7	C7orf43|TRAPPC14	55262	protein_coding	99753297	99756338	100155674	100158723	0.0565334	0.000434798	0.00835609	0.000343921	0.0358261	0.000197154	0.0111351	0	0.0565334
ENSG00000258748	14	14	CTD-2223O18.1		antisense|lncRNA	104604235	104604235	104137898	104137898	0.0564924	0.00191426	0.0290392	0.00101536	0.0107506	0.000449631	0.00641826	0.000167072	0.0564924
ENSG00000225187	2	2	AC073283.7		antisense|lncRNA	47294961	47294961	47067822	47067822	0.0564717	0.00128279	0.0112868	0.00115125	0.00691706	0.00157133	0.00174268	0.000586413	0.0564717
ENSG00000202081	15	15	RNU6-1280P		snRNA	86194859	86194859	85651628	85651628	0.0333707	0.000760213	0.056471	0.00115481	0.0316661	0.000319245	0.0126835	0.000179017	0.056471
ENSG00000143367	1	1	TUFT1	7286	protein_coding	151512781	151538398	151540305	151565922	0.0564382	0.00119681	0.0109652	0.00129375	0.00977778	0.000510675	0.00423024	0.000254156	0.0564382
ENSG00000107736	10	10	CDH23	64072|64072|100653137	protein_coding	73156691	73556613	71396920	71796856	0.0563833	0.0453171	0.0116753	0.00564582	0.00624722	0.00278238	0.00639076	0.00388101	0.0563833
ENSG00000100347	22	22	SAMM50	25813	protein_coding	44351301	44391271	43955442	43995391	0.0563527	0.0399931	0.0310898	0.00447674	0.0550929	0.0330753	0.0132665	0.00143258	0.0563527
ENSG00000107372	9	9	ZFAND5	7763	protein_coding	74975201	74980163	72360285	72365235	0.017082	0.00277218	0.056339	0.00105682	0.0121286	0.00048391	0.00859369	0.000360976	0.056339
ENSG00000104760	8	8	FGL1	2267	protein_coding	17732174	17767874	17874665	17910365	0.0562615	0.00441164	0.0205138	0.0122311	0.00974063	0.00394946	0.0069946	0.00208338	0.0562615
ENSG00000234707	7	7	RP11-745C15.2|SEC61G-DT	100996654	antisense|lncRNA	54827118	54827118	54759348	54759425	0.0217557	0	0.0561341	0.004878	0.0217224	0.000200283	0.042113	0.000255012	0.0561341
ENSG00000158717	16	16	RNF166	115992	protein_coding	88764591	88772829	88698183	88706408	0.0233999	0.00341871	0.0436946	0.00253748	0.0561325	0.00140794	0.00527369	0.000996384	0.0561325
ENSG00000266154	7		MIR4658	100616439	miRNA	99754292	99754292			0.0561146	0	0.00803823	0	0.0356425	0	0.0111018	0	0.0561146
ENSG00000174177	16	16	CTU2	348180	protein_coding	88772871	88781393	88706483	88714985	0.0230459	0.00249373	0.0433058	0.00209158	0.0560704	0.0012598	0.00519294	0.000898902	0.0560704
ENSG00000061987	12	12	MON2	23041	protein_coding	62860597	62981632	62466817	62587852	0.0353389	0.00128093	0.0438263	0.00230506	0.0560567	0.000936601	0.0171788	0.000526066	0.0560567
ENSG00000129910	16	16	CDH15	1013	protein_coding	89238175	89238175	89171748	89171767	0.0140428	0.00103064	0.0560525	0.0152557	0.0135007	0.00330698	0.0061895	0.000629174	0.0560525
ENSG00000175354	18	18	PTPN2	5771	protein_coding	12787740	12929642	12787741	12929643	0.0501026	0.0467944	0.0301718	0.00612066	0.0559855	0.0371272	0.00895872	0.00649092	0.0559855
ENSG00000132436	7	7	FIGNL1	63979	protein_coding	50517393	50518088	50449695	50542535	0.0265348	0.000846951	0.00990708	0.000294896	0.0206868	0.000321349	0.0559634	0.000219822	0.0559634
ENSG00000129071	3	3	MBD4	8930	protein_coding	129152396	129158878	129433553	129440179	0.0559483	0.000505229	0.0255156	0.000711034	0.0172803	0.00136485	0.00606339	0.000252613	0.0559483
ENSG00000254636	10	10	ARMS2	387715	protein_coding	124214169	124214169	122454653	122454653	0.00353552	0.00690306	0.00432428	0.00306418	0.00366449	0.00263419	0.0559209	0.00111308	0.0559209
ENSG00000255354	8		RP11-148O21.2		antisense	11417529	11417529			0.0559046	0	0.03513	0	0.0351398	0	0.0135893	0	0.0559046
ENSG00000255518	8		RP11-148O21.4		antisense	11415531	11415531			0.05588	0	0.0351122	0	0.0351165	0	0.0135921	0	0.05588
ENSG00000261761	4	4	LINC02616|RP11-103J17.2	100508631	lincRNA|lncRNA	37003438	37003438	37001772	37018255	0.0124549	0.0216992	0.00157043	0.00393034	0.0275161	0.0558737	0.00106938	0.00195323	0.0558737
ENSG00000164037	4	4	SLC9B1	150159|150159|101929373	protein_coding	103831641	103940896	102910484	103019719	0.0558646	0.00176519	0.0226031	0.00228183	0.0193238	0.000782433	0.0101293	0.000663076	0.0558646
ENSG00000186231	6	6	KLHL32	114792	protein_coding	97372605	97512504	96924620	97064628	0.024698	0.00391587	0.0558565	0.00323307	0.0152858	0.00223099	0.00980114	0.00104901	0.0558565
ENSG00000232536	1	1	RP11-74C1.4		lncRNA|sense_intronic	151512992	151512992	151540516	151540516	0.0558533	0.000750708	0.0105403	0.000631771	0.00945527	0.000297003	0.00412314	0.000128776	0.0558533
ENSG00000260121	16	16	RP5-1142A6.9		antisense|lncRNA	88785023	88785023	88718615	88718615	0.0225283	0.000697961	0.0429746	0.000519312	0.0558163	0.000263315	0.00506627	0.000159349	0.0558163
ENSG00000201296	12	12	RNU4-41P		snRNA	98811816	98811816	98418038	98418038	0.0116404	0.000736363	0.055809	0.000937253	0.00902659	0.000392566	0.00794981	0.000295136	0.055809
ENSG00000183607	2	2	GKN2	200504	protein_coding	69180012	69180102	68952880	68952893	0.0307822	0.00106996	0.0557925	0.000869175	0.0387882	0.000789986	0.0266019	0.000374552	0.0557925
ENSG00000265672	16		MIR4722	100616167	miRNA	88782745	88782745			0.0224601	0	0.0429286	0	0.0557866	0	0.00503525	0	0.0557866
ENSG00000086102	9	9	NFX1	4799	protein_coding	33290509	33365231	33290512	33365233	0.025259	0.00129701	0.0287414	0.00103013	0.0159977	0.000830276	0.0557836	0.00160929	0.0557836
ENSG00000164733	8	8	CTSB	1508	protein_coding	11703302	11726957	11848627	11869533	0.0557791	0.0525761	0.00756068	0.00262348	0.00815232	0.00505888	0.00471423	0.00110511	0.0557791
ENSG00000171722	1	1	C1orf111|SPATA46	284680	protein_coding	162346598	162346660	162376808	162376854	0.0355081	0.000449355	0.0176457	0.000436346	0.055763	0.000281815	0.00991852	0.000117489	0.055763
ENSG00000254400	11	11	RP11-732A19.8		antisense|lncRNA	6625650	6625650	6604420	6604420	0.0557058	0.000417758	0.0204051	0.000210931	0.0184826	0.000130613	0.0103613	0	0.0557058
ENSG00000164825	8	8	DEFB1	1672	protein_coding	6735544	6735544	6877936	6877936	0.0556985	0.0123927	0.00852183	0.0110299	0.0097599	0.0112132	0.00200991	0.0183085	0.0556985
ENSG00000128789	18	18	PSMG2	56984	protein_coding	12658737	12724127	12658043	12724128	0.014961	0.00147731	0.0556686	0.0142513	0.0147265	0.00121039	0.00841121	0.000928686	0.0556686
ENSG00000151292	5	5	CSNK1G3	1456	protein_coding	122847793	122924119	123512099	123588425	0.00528497	0.001247	0.0134868	0.00402288	0.0447389	0.00790719	0.0555678	0.0124892	0.0555678
ENSG00000073910	13	13	FRY	10129	protein_coding	32605437	32861988	31846713	32298154	0.0555668	0.0130751	0.0383018	0.00987521	0.0177497	0.00692965	0.00947369	0.0031569	0.0555668
ENSG00000273492	21	21	AP000230.1|APP-DT		lincRNA|lncRNA	27543189	27543234	26170871	26170900	0.0555138	0.000386863	0.0553102	0.000191803	0.0265962	0.000156383	0.0117983	0.000186608	0.0555138
ENSG00000140950	16	16	MEAK7|TLDC1	57707	protein_coding	84522042	84587639	84488436	84554033	0.055474	0.0164287	0.0234744	0.00593189	0.0181514	0.00278748	0.0111248	0.00146825	0.055474
ENSG00000151422	5	5	FER	2241	protein_coding	108083523	108513218	108747841	109177517	0.0141904	0.00316179	0.0554722	0.00376007	0.00888414	0.00315585	0.00762359	0.0042007	0.0554722
ENSG00000159733	4	4	ZFYVE28	57732	protein_coding	2273478	2420390	2271751	2418651	0.0554683	0.00892315	0.0174384	0.0131891	0.00802184	0.00518033	0.00620892	0.00468871	0.0554683
ENSG00000133392	16	16	MYH11	4629	protein_coding	15805127	15950890	15711270	15857028	0.0234574	0.00332036	0.0344748	0.00294833	0.0554533	0.00238676	0.0201234	0.00106791	0.0554533
ENSG00000044459	9	9	CNTLN	54875	protein_coding	17134980	17415816	17134982	17415818	0.00722695	0.000924464	0.00862724	0.0014534	0.00628646	0.00213033	0.0554496	0.0424393	0.0554496
ENSG00000267647	18	18	MAP1LC3P		processed_pseudogene|pseudogene	52621634	52621634	54954403	54954403	0.00079599	0.000681092	0.000426423	0.00029023	0.00627856	0.00202204	0.0553804	0.0155149	0.0553804
ENSG00000173226	3	3	IQCB1	9657	protein_coding	121553839	121553926	121834992	121835079	0.055376	0.000278832	0.0157725	0.000206106	0.0114062	0.000428894	0.00455461	0	0.055376
ENSG00000158604	7	7	TMED4	222068	protein_coding	44621809	44621886	44582210	44582287	0.0173769	0.00212026	0.0134754	0.00194165	0.0255683	0.00097888	0.0553734	0.00102284	0.0553734
ENSG00000145088	3	3	EAF2	55840	protein_coding	121554030	121554124	121835183	121835277	0.0553021	0.00043873	0.0157264	0.000316192	0.0112587	0.000423393	0.00452701	0.000114965	0.0553021
ENSG00000051382	3	3	PIK3CB	5291	protein_coding	138382775	138553780	138663933	138834928	0.00403155	0.00106685	0.0121873	0.00121533	0.0278883	0.000760838	0.055294	0.0148678	0.055294
ENSG00000164816	8	8	DEFA5	1670	protein_coding	6914256	6914256	7056739	7056739	0.0552899	0.001375	0.00557117	0.00337323	0.00406044	0.00223706	0.00643383	0.00782233	0.0552899
ENSG00000180745	10	10	CLRN3	119467	protein_coding	129691211	129691211	127892941	127892941	0.0228577	0.00139185	0.0552672	0.00333757	0.0141682	0.000869423	0.0158542	0.000592732	0.0552672
ENSG00000198900	20	20	TOP1	7150	protein_coding	39657458	39657458	41028822	41104102	0.0134032	0.000789261	0.0552323	0.00260769	0.0183751	0.000759491	0.00889382	0.000417866	0.0552323
ENSG00000171863	2	2	RPS7	6201	protein_coding	3622795	3627409	3575260	3579819	0.0552262	0.0013434	0.0479976	0.001265	0.0344973	0.000666422	0.0249409	0.000729774	0.0552262
ENSG00000122507	7	7	BBS9	27241	protein_coding	33168856	33573299	33109557	33538183	0.00561484	0.00424467	0.0552261	0.00537719	0.0101279	0.0130403	0.00394232	0.00261544	0.0552261
ENSG00000101773	18	18	RBBP8	5932	protein_coding	20378224	20596759	22798261	23016796	0.0511849	0.00206565	0.00448156	0.00204851	0.0552257	0.00120571	0.030363	0.000907981	0.0552257
ENSG00000242220	21	21	TCP10L	140290	protein_coding	33954744	33959683	32573907	32587373	0.0163604	0.00268294	0.0279709	0.0059323	0.0552038	0.0347809	0.00981356	0.00647723	0.0552038
ENSG00000186314	5	5	PRELID2	153768	protein_coding	145133942	145214932	145754379	145835369	0.0041501	0.00268695	0.0551918	0.0493817	0.00572335	0.000746908	0.00106778	0.00051159	0.0551918
ENSG00000168824	4	4	NSG1	27065	protein_coding	4349867	4388832	4348140	4387105	0.00511109	0.00303189	0.0551468	0.0019095	0.00245758	0.00115278	0.00665138	0.000986281	0.0551468
ENSG00000230119	3	3	AC123900.2		processed_pseudogene|pseudogene	33231820	33231820	33190328	33190328	0.00207719	0.00527265	0.000465788	0.00132277	0.0330802	0.0551346	0.000125779	0.000362343	0.0551346
ENSG00000139370	12	12	SLC15A4	121260	protein_coding	129286246	129308528	128801701	128823958	0.0551187	0.0143246	0.039078	0.00227111	0.0193181	0.00126916	0.0157404	0.00163271	0.0551187
ENSG00000113971	3	3	NPHP3	27031	protein_coding	132403529	132441303	132684685	132722432	0.0551054	0.00326904	0.0243971	0.00186788	0.0169897	0.00103562	0.00801849	0.000487582	0.0551054
ENSG00000147459	8	8	DOCK5	80005	protein_coding	25042238	25267513	25184689	25409997	0.0549785	0.00402998	0.0127708	0.00459114	0.0136085	0.00453979	0.00931787	0.00150111	0.0549785
ENSG00000132334	10	10	PTPRE	5791	protein_coding	129705325	129866646	127907103	128068382	0.0197346	0.00540432	0.0549492	0.0305661	0.0139478	0.00331381	0.01258	0.00207647	0.0549492
ENSG00000234814	10	10	SVIL2P|SVILP1	645954	pseudogene|transcribed_unprocessed_pseudogene	30960495	30984850	30655489	30693662	0.0549202	0.0427044	0.00195524	0.00202919	0.00181565	0.00176933	0.000838589	0.000942165	0.0549202
ENSG00000138152	10	10	BTBD16	118663	protein_coding	124030821	124091482	122271296	122331967	0.00783901	0.00235689	0.00654068	0.00292267	0.00461767	0.00267979	0.0237638	0.054912	0.054912
ENSG00000129187	4	4	DCTD	1635	protein_coding	183836713	183839089	182915560	182917936	0.022726	0.0012157	0.0548744	0.000706085	0.0193177	0.000495657	0.00916656	0.000253592	0.0548744
ENSG00000071051	2	2	NCK2	8440	protein_coding	106361354	106468238	105744912	105851782	0.0548539	0.00986183	0.0448943	0.0016141	0.0259429	0.000701399	0.0230246	0.00165483	0.0548539
ENSG00000196704	17	17	AMZ2	51321	protein_coding	66243715	66247427	68205481	68251286	0.0548491	0.0231589	0.0191562	0.00628153	0.00573509	0.00125736	0.00357849	0.000415489	0.0548491
ENSG00000134291	12	12	TMEM106C	79022	protein_coding	48357352	48360339	47963569	47966556	0.0548347	0.0209282	0.0098243	0.000739895	0.0049403	0.000486561	0.00245309	0.000436806	0.0548347
ENSG00000168515	11	11	SCGB1D1	10648	protein_coding	61957688	61957688	62190216	62190216	0.00203809	0.00809123	0.00299329	0.0547687	0.003692	0.018812	0.000936308	0.00352339	0.0547687
ENSG00000164109	4	4	MAD2L1	4085	protein_coding	120982191	120988229	120061036	120066858	0.0357095	0.000808551	0.0547524	0.000626409	0.0205066	0.00502554	0.00964582	0.00206706	0.0547524
ENSG00000180611	3	3	MB21D2	151963	protein_coding	192635950	192635950	192917856	192917856	0.00891674	0.00104503	0.0547198	0.0206122	0.00810488	0.00111244	0.00497559	0.00047812	0.0547198
ENSG00000260630	16	16	SNAI3-AS1	197187	antisense|lncRNA	88729706	88751542	88663298	88685133	0.0184765	0.00112485	0.0407706	0.000865866	0.0547144	0.000726208	0.00411555	0.000723089	0.0547144
ENSG00000250106	5	5	ANKRD33B-AS1		antisense|lncRNA	10628337	10628337	10628225	10628225	0.0279953	0.00699733	0.0547055	0.0016564	0.0158665	0.00191852	0.0128317	0.000402637	0.0547055
ENSG00000250938	4	4	RP11-679C8.2		antisense|lncRNA	120988113	120988666	120066958	120262185	0.0356483	0.000957754	0.054635	0.00120178	0.0195595	0.00177999	0.00917495	0.00142466	0.054635
ENSG00000109736	4	4	MFSD10	10227	protein_coding	2933613	2936586	2931886	2934834	0.00216656	0.0545642	0.00196055	0.000181954	0.00132027	0.00059865	0.00143765	0.000216968	0.0545642
ENSG00000169282	3	3	KCNAB1	7881	protein_coding	155755490	156175267	156037701	156457478	0.00905863	0.00292498	0.0134388	0.00354377	0.00852356	0.0019715	0.0545362	0.00150774	0.0545362
ENSG00000131242	17	17	RAB11FIP4	84440	protein_coding	29718642	29857990	31391675	31530972	0.00685907	0.00351643	0.0163309	0.00959914	0.0121315	0.00743196	0.0545335	0.00728903	0.0545335
ENSG00000167208	16	16	SNX20	124460	protein_coding	50715213	50715264	50681206	50681353	0.0237824	0.000146016	0.0422482	0.000161879	0.0544815	0.000115739	0.00652439	0.00012672	0.0544815
ENSG00000101247	20	20	NDUFAF5	79133	protein_coding	13765596	13797304	13785007	13816658	0.0337978	0.00124454	0.0544687	0.00122577	0.0378822	0.000927155	0.0142629	0.000855217	0.0544687
ENSG00000227217	1	1	RP11-367J7.3		antisense|lncRNA	157661552	157661552	157691762	157691762	0.00549178	0.000299156	0.0544587	0.0116899	0.00789503	0.00180236	0.00239637	0.000237631	0.0544587
ENSG00000108091	10	10	CCDC6	8030	protein_coding	61565334	61666414	59805576	59906556	0.0167875	0.00245256	0.0132477	0.00167159	0.0543935	0.00152464	0.00522502	0.00107823	0.0543935
ENSG00000207013	5	5	RNU6-804P		snRNA	85959067	85959067	86663250	86663250	0.0543773	0.00025693	0.00867447	0.000545493	0.00456592	0.000186487	0.00452639	0.000330445	0.0543773
ENSG00000237637	13	13	FRY-AS1	100507099	antisense|lncRNA	32605776	32605776	32031639	32031639	0.0543637	0.000183404	0.0377354	0	0.0170112	0.000109806	0.00907645	0	0.0543637
ENSG00000234936	2	2	AC010883.5		antisense|lncRNA	43456712	43456712	43229573	43229573	0.0543466	0.000261977	0.0435194	0.000235916	0.0439503	0.000165209	0.0190809	0	0.0543466
ENSG00000067082	10	10	KLF6	1316	protein_coding	3822409	3827473	3780217	3785281	0.054316	0.000943168	0.0396739	0.00232567	0.0225733	0.000850764	0.0229071	0.00158888	0.054316
ENSG00000164574	5	5	GALNT10	55568	protein_coding	153570290	153783595	154190730	154403777	0.0189546	0.00377692	0.0289431	0.0107516	0.01272	0.00327514	0.0542698	0.0289047	0.0542698
ENSG00000126545	4	4	CSN1S1	1446	protein_coding	70796799	70804894	69931068	69939176	0.000754179	0.000447143	0.0542591	0.0344124	0.00102063	0.000694573	0.000217729	0.000118443	0.0542591
ENSG00000264817	18		MIR4741	100616139	miRNA	20513312	20513312			0.0497004	0	0.0027847	0	0.0542526	0	0.0297334	0	0.0542526
ENSG00000265943	18	18	RP11-739L10.1		antisense|lncRNA	20513727	20513727	22933764	22933764	0.0497034	0.000352716	0.00278615	0.000298161	0.0542522	0.00018111	0.0297273	0.000136886	0.0542522
ENSG00000254774	8		RP11-148O21.3		antisense	11411716	11411716			0.0542509	0	0.0383411	0	0.0349465	0	0.0142536	0	0.0542509
ENSG00000082175	11	11	PGR	5241	protein_coding	100922201	101001255	101051470	101129813	0.00300253	0.0542371	0.00129773	0.0020748	0.00116303	0.00232002	0.00221875	0.00387191	0.0542371
ENSG00000269954	8	8	RP11-148O21.6		lincRNA|lncRNA	11410500	11410500	11558022	11564694	0.0542318	0.0013747	0.0383283	0.000906817	0.0349296	0.00127402	0.0142492	0.000463338	0.0542318
ENSG00000251584	4	4	RP11-440I14.3		lincRNA|lncRNA	175457791	175457791	174522617	174536640	0.000611717	0.00147975	0.025345	0.0541682	0.000879208	0.00190458	0.000572191	0.00102963	0.0541682
ENSG00000204130	10	10	RUFY2	55680	protein_coding	70106481	70167051	68346724	68407294	0.0541552	0.0351028	0.00886388	0.00205167	0.00788807	0.00133663	0.00456675	0.000603627	0.0541552
ENSG00000250644	11	11	RP11-295K3.1		protein_coding	1780281	1780281	1753874	1763954	0.00409766	0.00523136	0.0150255	0.0251677	0.0368095	0.0541284	0.0011809	0.000742465	0.0541284
ENSG00000111666	12	12	CHPT1	56994	protein_coding	102090725	102133356	101696947	101739578	0.0541266	0.00179255	0.0280846	0.00254543	0.0238283	0.00097351	0.0131059	0.000901435	0.0541266
ENSG00000089048	20	20	ESF1	51575	protein_coding	13765532	13765532	13784886	13784919	0.0334455	0	0.0541122	0.000197197	0.0375947	0.000114563	0.0140197	0	0.0541122
ENSG00000160714	1	1	UBE2Q1	55585	protein_coding	154524277	154531504	154551801	154559028	0.0190596	0.000419665	0.0117092	0.000347562	0.0140388	0.00122356	0.0540608	0.00029663	0.0540608
ENSG00000138031	2	2	ADCY3	109	protein_coding	25043665	25142708	24820796	24920237	0.00623501	0.0049737	0.00791159	0.00317172	0.00314756	0.00190972	0.0540552	0.00154116	0.0540552
ENSG00000158470	20	20	B4GALT5	9334	protein_coding	48330415	48330415	49713878	49713878	0.00797502	0.000503059	0.0540385	0.0168516	0.00335288	0.00042785	0.00272321	0.000160046	0.0540385
ENSG00000022355	5	5	GABRA1	2554	protein_coding	161274197	161300104	161847063	161873098	0.0540031	0.00128141	0.00398126	0.00195594	0.00618273	0.00079823	0.00170853	0.00461155	0.0540031
ENSG00000231310	3	3	TBL1XR1-AS1		antisense|lncRNA	176762649	176762649	177037405	177044861	0.0539955	0.000389815	0.0157559	0.000589835	0.00912527	0.000366613	0.0119949	0.000208142	0.0539955
ENSG00000254542	11	11	NAV2-AS3		antisense|lncRNA	20002883	20002883	19981337	19981337	0.0028471	0.0180566	0.00452075	0.00593018	0.00154447	0.00287735	0.00109852	0.053981	0.053981
ENSG00000075240	22	22	GRAMD4	23151	protein_coding	46971909	47070505	46576012	46674608	0.0330941	0.00472098	0.0459279	0.0231949	0.0539392	0.0035904	0.0121863	0.00241895	0.0539392
ENSG00000101574	18	18	METTL4	64863	protein_coding	2554691	2571508	2554692	2571509	0.0539236	0.000899883	0.0258526	0.00103513	0.0154371	0.0015031	0.0184088	0.000793369	0.0539236
ENSG00000251314	5	5	CTD-2337A12.1	101929710	antisense|lncRNA	95297705	95920197	95962001	96584493	0.0239858	0.00104948	0.0539159	0.0021915	0.00951925	0.000757348	0.00590084	0.000289447	0.0539159
ENSG00000138336	10	10	TET1	80312	protein_coding	70320413	70320413	68560337	68560337	0.00703374	0.0538687	0.004526	0.00160867	0.00488467	0.00531478	0.00256536	0.00151786	0.0538687
ENSG00000221377	2		AC073255.1		miRNA	30655314	30655314			0.0538184	0	0.0252089	0	0.0257884	0	0.0117413	0	0.0538184
ENSG00000215403	22	22	LL22NC01-81G9.3	100506241	antisense|lncRNA	37361289	37361289	36965248	36965248	0.0538166	0.00156468	0.011184	0.0026216	0.00551077	0.0012233	0.00693274	0.000708472	0.0538166
ENSG00000241811	8		RN7SL651P		misc_RNA	25039235	25039235			0.0538072	0	0.010846	0	0.0126663	0	0.0088542	0	0.0538072
ENSG00000156564	6	6	LRFN2	57497	protein_coding	40555204	40555204	40587364	40587364	0.05377	0.000841628	0.00172263	0.000155754	0.00465481	0.000191864	0.00132967	0.000295317	0.05377
ENSG00000212455	2	2	SNORA40		snoRNA	18221999	18221999	18040733	18040733	0.0029743	0.00103465	0.00205175	0.0010293	0.0537526	0.0533764	0.000714258	0.00050293	0.0537526
ENSG00000248724	3	3	NPHP3-AS1	348808	antisense|lncRNA	132440594	132441186	132721750	132722342	0.0537494	0.00237092	0.0237018	0.00106353	0.0165813	0.000609425	0.00782088	0.000280552	0.0537494
ENSG00000133805	11	11	AMPD3	272|272|100130460	protein_coding	10329860	10521732	10308313	10500185	0.0537484	0.0264458	0.0332879	0.00629724	0.0212845	0.00919609	0.0195772	0.00907894	0.0537484
ENSG00000134970	5	5	TMED7	51014|51014|100302736	protein_coding	114961733	114968689	115626036	115632992	0.0285016	0.000495053	0.0537213	0.000967832	0.032374	0.000502663	0.0100098	0.000193986	0.0537213
ENSG00000180537	6	6	RNF182	221687	protein_coding	13924677	13925424	13924446	13925193	0.0537181	0.00138541	0.0188828	0.000844829	0.0122376	0.000531808	0.00441881	0.00018313	0.0537181
ENSG00000148634	10	10	HERC4	26091	protein_coding	69716618	69835105	67956861	68075301	0.0537095	0.0161893	0.0195416	0.00787454	0.0122775	0.005715	0.00764755	0.00424032	0.0537095
ENSG00000255406	11	11	LINC02730|RP11-713P17.5		lincRNA|lncRNA	133896882	133896882	134008215	134027089	0.00220965	0.0536321	0.000719646	0.00169613	0.000659819	0.0104937	0.000442177	0.00134998	0.0536321
ENSG00000118900	16	16	UBN1	29855	protein_coding	4896666	4926949	4846665	4876948	0.0205702	0.010274	0.0535391	0.0220864	0.0144996	0.00850166	0.00654115	0.00391913	0.0535391
ENSG00000162695	1	1	SLC30A7	148867	protein_coding	101361632	101427384	100896076	100961828	0.0535305	0.000960347	0.0389634	0.00127056	0.0381809	0.000252038	0.0234126	0.000181502	0.0535305
ENSG00000138639	4	4	ARHGAP24	83478	protein_coding	86396267	86851426	85475150	85930273	0.0385297	0.00482896	0.053528	0.00444162	0.0368353	0.00490727	0.0437926	0.00403759	0.053528
ENSG00000173473	3	3	SMARCC1	6599	protein_coding	47652288	47823596	47610798	47782106	0.00304684	0.00151223	0.0064098	0.00107617	0.0534958	0.000736402	0.00786645	0.000643712	0.0534958
ENSG00000204960	7	7	BLACE	338436	lncRNA|protein_coding	155160629	155160629	155367934	155367934	0.0534936	0.00135657	0.0279929	0.007498	0.0420959	0.00391725	0.0303377	0.000622902	0.0534936
ENSG00000162694	1	1	EXTL2	2135	protein_coding	101360220	101361554	100894664	100895179	0.0534546	0.000664607	0.0379994	0.000436484	0.0380248	0.000124649	0.0232901	0	0.0534546
ENSG00000181991	15	15	MRPS11	64963	protein_coding	89010684	89019956	88467453	88476725	0.0389052	0	0.0534419	0	0.0337615	0	0.0107703	0	0.0534419
ENSG00000129515	14	14	SNX6	58533	protein_coding	35055522	35099389	34586316	34630160	0.0189254	0.00624717	0.0534298	0.00224633	0.0120154	0.00179532	0.0243519	0.000937907	0.0534298
ENSG00000133706	5	5	LARS|LARS1	51520	protein_coding	145509779	145562223	146130216	146182696	0.0109202	0.00726749	0.0534128	0.0434518	0.0360495	0.0290754	0.00389172	0.00116028	0.0534128
ENSG00000163406	3	3	SLC15A2	6565	protein_coding	121612936	121658038	121894401	121939191	0.053367	0.00578705	0.0127393	0.00388521	0.0155993	0.0105934	0.00305136	0.00127773	0.053367
ENSG00000233590	10	10	LINC02640|RP11-153K11.3		lincRNA|lncRNA	69995190	70002136	68235433	68242379	0.0533607	0.00516982	0.011428	0.00186695	0.00591962	0.00127555	0.00295411	0.000366765	0.0533607
ENSG00000143297	1	1	FCRL5	83416	protein_coding	157485863	157522310	157516073	157552515	0.00707606	0.0013736	0.0533544	0.00130944	0.0139098	0.00217218	0.00295879	0.000529815	0.0533544
ENSG00000211456	3	3	SACM1L	22908	protein_coding	45730548	45779254	45689056	45737762	0.000652107	0	0.0533294	0	0.000345766	0	0.00051362	0	0.0533294
ENSG00000230530	3	3	LIMD1-AS1	644714	antisense|lncRNA	45730374	45730626	45688882	45689200	0.000652107	0	0.0533294	0	0.000345766	0	0.00051362	0	0.0533294
ENSG00000261033	17	17	RP11-209D14.2|SPECC1-DT		antisense|lncRNA	19912547	19912547	20009234	20009234	0.0533155	0.0401377	0.0381847	0.0282279	0.0116732	0.00861918	0.00550699	0.00429379	0.0533155
ENSG00000128309	22	22	MPST	4357	protein_coding	37415676	37419078	37019635	37024193	0.0532754	0.000710785	0.0236654	0.000792612	0.00964269	0.000577145	0.0080603	0.00030533	0.0532754
ENSG00000266690	4	4	MIR4274	100422826	miRNA	7461755	7461755	7460028	7460028	0.00385567	0.00274014	0.0138405	0.0532499	0.00144487	0.000929529	0.00086898	0.000701971	0.0532499
ENSG00000145632	5	5	PLK2	10769	protein_coding	57750943	57756087	58455116	58460139	0.0531277	0.00143113	0.0236883	0.0022047	0.0135651	0.00142759	0.00952573	0.00116679	0.0531277
ENSG00000243954	16	16	RN7SL743P		misc_RNA	8777111	8777111	8683254	8683254	0.0183374	0.00108131	0.0530718	0.0247334	0.0153647	0.00093066	0.0083133	0.00117532	0.0530718
ENSG00000128311	22	22	TST	7263	protein_coding	37415508	37415681	37019447	37020183	0.0530377	0.000114507	0.0231026	0.000104139	0.00918732	0	0.00787823	0	0.0530377
ENSG00000259494	15	15	MRPL46	26589	protein_coding	89008044	89010650	88464813	88467390	0.0385874	0.000222877	0.0530363	0	0.0336017	0.000204862	0.0105485	0	0.0530363
ENSG00000238864	5		snoU13		snoRNA	31824686	31824686			0.05302	0	0.0079804	0	0.00652306	0	0.00334157	0	0.05302
ENSG00000252412	22	22	Y_RNA		misc_RNA	37409266	37409266	37013225	37013225	0.0529988	0.000596362	0.0230794	0.000779202	0.00916609	0.000373796	0.00785121	0.000302178	0.0529988
ENSG00000119778	2	2	ATAD2B	54454	protein_coding	23977962	24149984	23755092	23927123	0.0529881	0.0191752	0.0149592	0.00433662	0.0462128	0.0274529	0.020668	0.00419156	0.0529881
ENSG00000212126	12	12	TAS2R50	259296	protein_coding	11139511	11139511	10986912	10986912	0.0529816	0.000686903	0.00694034	0.00433943	0.0194981	0.00063705	0.00137734	0.000556469	0.0529816
ENSG00000082146	2	2	STRADB	55437	protein_coding	202252581	202343865	201387858	201479142	0.0107435	0.000893746	0.0529689	0.00121097	0.0116657	0.000618072	0.0103413	0.000319168	0.0529689
ENSG00000165409	14	14	TSHR	7253	protein_coding	81421333	81574693	80954989	81143156	0.0529258	0.0104137	0.0342444	0.00364001	0.0193396	0.00165026	0.0115898	0.000761079	0.0529258
ENSG00000127946	7	7	HIP1	3092	protein_coding	75192689	75368280	75563385	75738962	0.0106555	0.00252859	0.0528999	0.0050754	0.00572557	0.00177263	0.00409696	0.00114635	0.0528999
ENSG00000184220	3	3	CMSS1	84319	protein_coding	99536678	99895082	99817837	100176238	0.0326247	0.0378216	0.0232072	0.00298922	0.0135415	0.0010151	0.0528979	0.000566975	0.0528979
ENSG00000179774	10	10	ATOH7	220202	protein_coding	69991871	69991871	68232113	68232113	0.0528534	0.0271666	0.0111975	0.00470835	0.00574997	0.00263447	0.00288152	0.000742199	0.0528534
ENSG00000101596	18	18	SMCHD1	23347	protein_coding	2655737	2796097	2655726	2796099	0.0527983	0.0332558	0.0218496	0.00768708	0.0124725	0.00298433	0.0162877	0.00205468	0.0527983
ENSG00000100906	14	14	NFKBIA	4792	protein_coding	35872444	35873955	35403238	35404749	0.0153809	0.00126682	0.0527606	0.00103969	0.0111055	0.000713072	0.018336	0.000451496	0.0527606
ENSG00000091592	17	17	NLRP1	22861	protein_coding	5404465	5522744	5502963	5619424	0.0169875	0.00662934	0.052759	0.0398822	0.0129355	0.00688284	0.00643571	0.002783	0.052759
ENSG00000026508	11	11	CD44	960	protein_coding	35160417	35240891	35138882	35219344	0.0527525	0.00963683	0.0172967	0.00513941	0.0409047	0.001604	0.0183113	0.00382762	0.0527525
ENSG00000103222	16	16	ABCC1	4363	protein_coding	16043434	16200383	15949138	16120577	0.0339739	0.0139222	0.0318862	0.0226507	0.0527487	0.0363939	0.00704696	0.00178095	0.0527487
ENSG00000108774	17	17	RAB5C	5878	protein_coding	40280777	40307035	42128759	42155044	0.00417954	0.0010675	0.0527321	0.0305659	0.00232791	0.000783903	0.00131271	0.000269724	0.0527321
ENSG00000170088	4	4	TMEM192	201931	protein_coding	166034006	166129701	165112854	165208549	0.0527127	0.00133165	0.0482361	0.00197809	0.0335811	0.00299391	0.0194182	0.000530745	0.0527127
ENSG00000228015	7	7	AC074338.5		processed_pseudogene|pseudogene	33168755	33168755	33129143	33129143	0.00399599	0.000336963	0.0527119	0.000270516	0.00643086	0.0011509	0.00297767	0.000174162	0.0527119
ENSG00000078304	14	14	PPP2R5C	5527	protein_coding	102228135	102384106	101761798	101917769	0.0170002	0.0137904	0.0526833	0.00916256	0.0113306	0.00544097	0.00731582	0.0047889	0.0526833
ENSG00000154359	8	8	LONRF1	91694	protein_coding	12583507	12613582	12725998	12756073	0.0496242	0.00348955	0.0526418	0.00235096	0.0343851	0.00123977	0.0226273	0.00117359	0.0526418
ENSG00000080986	18	18	NDC80	10403	protein_coding	2571510	2610780	2571557	2610781	0.0526374	0.00113145	0.0242645	0.00142009	0.0140609	0.000846256	0.0176649	0.000716886	0.0526374
ENSG00000101751	18	18	POLI	11201	protein_coding	51795774	51817736	54269517	54291366	0.0132089	0.00139817	0.0102259	0.00141288	0.00965727	0.000800658	0.0526251	0.000569243	0.0526251
ENSG00000255248	11	11	MIR100HG|RP11-166D19.1	399959	lncRNA|sense_overlapping	121940864	121987031	122037057	122556721	0.0221449	0.00684619	0.00430154	0.0206483	0.0525288	0.00448285	0.00454925	0.00406749	0.0525288
ENSG00000004534	3	3	RBM6	10180	protein_coding	49977440	50103825	49940007	50066392	0.0525035	0.0367567	0.0193479	0.0103853	0.0412577	0.0191576	0.00514311	0.00291895	0.0525035
ENSG00000180667	1	1	YOD1	55432	protein_coding	207224422	207226325	207051208	207052980	0.0170653	0.00226344	0.034851	0.000752425	0.0111053	0.000577869	0.0525033	0.000943821	0.0525033
ENSG00000180881	12	12	CAPS2	84698	protein_coding	75711953	75784708	75318173	75390928	0.0455151	0.0524998	0.0171545	0.000652497	0.00673679	0.00226559	0.00245659	0.000243305	0.0524998
ENSG00000241832	22	22	CECR3	27442	lncRNA|processed_transcript	17747623	17747623	17266733	17266733	0.0148321	0	0.0219972	0	0.0523049	0	0.0160355	0	0.0523049
ENSG00000167755	19	19	KLK6	5653	protein_coding	51466681	51472929	50968196	50969673	0.012539	0.000273765	0.0522571	0.0149683	0.02013	0.00110808	0.00669088	0.000346719	0.0522571
ENSG00000186088	7	7	GSAP	54103	protein_coding	76944132	77045717	77314815	77416349	0.0280716	0.00746326	0.0522461	0.00867265	0.0153296	0.00560704	0.0160901	0.00859889	0.0522461
ENSG00000227471	7	7	AKR1B15	441282	protein_coding	134233888	134250233	134549110	134565172	0.00574239	0.00101145	0.0522345	0.0507722	0.00263412	0.000782338	0.00158371	0.000434382	0.0522345
ENSG00000259571	11	11	BLID	414899	protein_coding	121986923	121986923	122116215	122116215	0.0217067	0.000276407	0.00353668	0.000332645	0.0522038	0.00013717	0.00406911	0.000148293	0.0522038
ENSG00000128805	10	10	ARHGAP22	58504	protein_coding	49659670	49864310	48451627	48656265	0.0521763	0.00978486	0.0442359	0.0114137	0.0293686	0.00859225	0.0155824	0.00415355	0.0521763
ENSG00000105953	7	7	OGDH	4967	protein_coding	44646171	44706394	44606572	44666795	0.0188618	0.000608324	0.0147784	0.000597582	0.0246143	0.000316207	0.0521442	0.000262089	0.0521442
ENSG00000040531	17	17	CTNS	1497	protein_coding	3539762	3543441	3636459	3640147	0.00180226	0.00327716	0.0026308	0.00373351	0.002053	0.00290015	0.0521082	0.0497454	0.0521082
ENSG00000183775	5	5	KCTD16	57528	protein_coding	143550396	143584840	144170873	144205277	0.0171763	0.00090909	0.052095	0.000940215	0.0348996	0.000607147	0.00431344	0.000357219	0.052095
ENSG00000058673	1	1	ZC3H11A	9877|9877|441155	protein_coding	203764782	203819302	203795623	203850174	0.0520827	0.00288271	0.00948885	0.00243182	0.0230466	0.00199464	0.00877717	0.00185856	0.0520827
ENSG00000168259	17	17	DNAJC7	7266	protein_coding	40134339	40173394	41982321	42021376	0.00440272	0.00504852	0.0415861	0.052053	0.00452304	0.00391146	0.00160521	0.00159392	0.052053
ENSG00000183473	22		SSTR3	6753	protein_coding	37607005	37608362			0.0520139	0	0.0207691	0	0.0122052	0	0.00869102	0	0.0520139
ENSG00000038382	5	5	TRIO	7204	protein_coding	14143811	14498625	14143342	14498516	0.0216468	0.00672671	0.0342357	0.011	0.0308358	0.00657146	0.0519795	0.01298	0.0519795
ENSG00000143499	1	1	SMYD2	56950	protein_coding	214454445	214504320	214281102	214330977	0.00382319	0.0100267	0.00883604	0.0519451	0.00304364	0.0036575	0.00289892	0.00446939	0.0519451
ENSG00000276272		12			lncRNA			56413190	56413190	0	0.000144744	0	0.0519388	0	0.015359	0	0	0.0519388
ENSG00000121274	16	16	PAPD5|TENT4B	64282	protein_coding	50186829	50248137	50152911	50214226	0.0223745	0.000451432	0.0304174	0.000505028	0.0519338	0.000525597	0.00691799	0.000301836	0.0519338
ENSG00000006740	17	17	ARHGAP44	9912	protein_coding	12692856	12887806	12789498	12984489	0.00537094	0.00499913	0.0370033	0.0519263	0.00380196	0.00436149	0.00155812	0.00195617	0.0519263
ENSG00000198929	1	1	NOS1AP	9722	protein_coding	162039564	162337102	162069691	162366904	0.0322847	0.00148806	0.0192412	0.00104458	0.0519057	0.000701722	0.00954086	0.000996648	0.0519057
ENSG00000226233	22	22	RP1-151B14.9		processed_pseudogene|pseudogene	37611931	37611931	37215891	37215891	0.0519028	0.000919766	0.0206131	0.00142021	0.0120605	0.00105106	0.00863285	0.000517471	0.0519028
ENSG00000189319	10	10	FAM53B	9679	protein_coding	126431539	126432838	124742970	124744378	0.051892	0.00122357	0.0393711	0.000241335	0.0341658	0.000840192	0.0164996	0.000254278	0.051892
ENSG00000128585	7	7	MKLN1	4289	protein_coding	130794855	131163230	131110096	131478471	0.0303381	0.00338105	0.0518678	0.00413301	0.0386619	0.00394909	0.022175	0.0029633	0.0518678
ENSG00000165264	9	9	NDUFB6	4712	protein_coding	32573157	32573160	32573159	32573184	0.0235371	0.00116987	0.0518463	0.00368341	0.0233369	0.000859056	0.0109926	0.000537952	0.0518463
ENSG00000231160	4	4	KLF3-AS1|RP11-617D20.1	79667	antisense|lncRNA	38626196	38666504	38630578	38664914	0.0486308	0.000994665	0.0518411	0.00189644	0.0307573	0.0016757	0.016452	0.00305741	0.0518411
ENSG00000271586	7	7	RP11-52M17.1		processed_pseudogene|pseudogene	44640631	44640631	44601032	44601032	0.0179478	0.000224003	0.0135948	0.000425886	0.0240369	0.000107603	0.0518075	0.000108797	0.0518075
ENSG00000264944	1		MIR3620	100500810	miRNA	228284964	228284964			0.0517899	0	0.0243922	0	0.0206289	0	0.0152463	0	0.0517899
ENSG00000083799	16	16	CYLD	1540	protein_coding	50775961	50834590	50742050	50800679	0.0236798	0.00145871	0.031631	0.00118035	0.0517835	0.00096339	0.00959114	0.000380529	0.0517835
ENSG00000138413	2	2	IDH1	3417	protein_coding	209105039	209130798	208240315	208266074	0.0231482	0.000348321	0.0517744	0.000304366	0.0170142	0.00022423	0.0142809	0.000157629	0.0517744
ENSG00000034713	16	16	GABARAPL2	11345	protein_coding	75600249	75609506	75566375	75575608	0.0397191	0.00744984	0.0214705	0.00232639	0.0517445	0.0140447	0.0110094	0.00133741	0.0517445
ENSG00000145779	5	5	TNFAIP8	25816	protein_coding	118604387	118691730	119268692	119356035	0.0358585	0.00410444	0.0516618	0.0112126	0.0236903	0.00221949	0.00868228	0.00130351	0.0516618
ENSG00000252526	16	16	SNORA70		snoRNA	50185642	50185642	50151731	50151731	0.0222481	0.000151874	0.0302285	0.000174391	0.0516478	0.000121886	0.00684312	0.000134473	0.0516478
ENSG00000260031	16	16	RPL10P14		processed_pseudogene|pseudogene	50185488	50185488	50151577	50151577	0.0222481	0.000151874	0.0302285	0.000174391	0.0516478	0.000121886	0.00684312	0.000134473	0.0516478
ENSG00000196475	4	4	GK2	2712	protein_coding	80329372	80329372	79408228	79408228	0.0023677	0.000376896	0.0516072	0.0290303	0.000380275	0	0.000523989	0.000267032	0.0516072
ENSG00000252561	16	16	RNU1-125P		snRNA	3119524	3119524	3069523	3069523	0.0103437	0.000583777	0.0515623	0.000292007	0.0113318	0.000326338	0.00452352	0.000272786	0.0515623
ENSG00000145817	5	5	YIPF5	81555	protein_coding	143550194	143550278	144170630	144170714	0.0165135	0.000297848	0.051526	0.000278711	0.0344576	0.000173477	0.0041074	0.000227068	0.051526
ENSG00000260944	16	16	FOXC2-AS1|RP11-463O9.5	103752587	antisense|lncRNA	86601367	86601367	86567761	86567761	0.0176457	0.000649627	0.0320728	0.00058755	0.0515111	0.00040669	0.00634259	0.00030144	0.0515111
ENSG00000185669	16	16	SNAI3	333929	protein_coding	88752901	88752901	88686507	88686507	0.0144309	0.00067841	0.0383941	0.000433885	0.05149	0.000347623	0.00236784	0.000263552	0.05149
ENSG00000176692	16	16	FOXC2	2303	protein_coding	86600857	86600857	86566829	86566829	0.0176099	0.000386801	0.0320513	0.000346343	0.0514872	0.000198638	0.00632514	0.000153202	0.0514872
ENSG00000168234	18	18	TTC39C	125488	protein_coding	21572737	21703591	23992773	24123627	0.0514857	0.00332002	0.01054	0.00212191	0.0220936	0.00149529	0.00745921	0.00231342	0.0514857
ENSG00000206113	4	4	CFAP99|RP11-503N18.1	402160	lincRNA|protein_coding	2420701	2444942	2418974	2460037	0.0514567	0.00498457	0.00769423	0.00336832	0.00488156	0.0016463	0.00602304	0.00562233	0.0514567
ENSG00000186020	19	19	ZNF529	57711	protein_coding	37038430	37096178	36547528	36605276	0.0514451	0.00770656	0.0455361	0.00164153	0.0195411	0.00132764	0.0136445	0.00114179	0.0514451
ENSG00000136628	1	1	EPRS|EPRS1	2058	protein_coding	220142589	220220000	219969247	220046530	0.0107397	0.00191863	0.05143	0.0406306	0.016011	0.00615092	0.00627171	0.00112167	0.05143
ENSG00000079387	12	12	SENP1	29843	protein_coding	48459463	48500091	48065680	48106079	0.0514228	0.0416154	0.00978766	0.00408307	0.00456825	0.00213916	0.00298757	0.000813102	0.0514228
ENSG00000146085	6	6	MMUT|MUT	4594	protein_coding	49430904	49430904	49463253	49463253	0.0513702	0.000185141	0.0325135	0.000611077	0.0180016	0.000139583	0.0227931	0	0.0513702
ENSG00000165410	14	14	CFL2	1073	protein_coding	35183034	35184029	34713766	34714823	0.015463	0.00336467	0.0513639	0.0016627	0.0115389	0.00148952	0.0255198	0.000886343	0.0513639
ENSG00000168090	7	7	COPS6	10980	protein_coding	99686577	99688060	100088969	100090437	0.0513419	0.002819	0.00775824	0.00142859	0.0331215	0.000613014	0.0147245	0.00560735	0.0513419
ENSG00000198625	1	1	MDM4	4194	protein_coding	204485511	204511917	204516379	204542789	0.0513288	0.00163667	0.0113503	0.000734145	0.0246148	0.000825349	0.00875695	0.000292559	0.0513288
ENSG00000031691	6	6	CENPQ	55166	protein_coding	49431091	49431091	49463370	49463370	0.0513234	0.000136144	0.0322437	0.000332894	0.0179513	0	0.0227707	0	0.0513234
ENSG00000085978	2	2	ATG16L1	55054	protein_coding	234118697	234198753	233210051	233290107	0.0513009	0.0037518	0.0217006	0.0063527	0.0333452	0.00211728	0.00969152	0.00146021	0.0513009
ENSG00000140632	16	16	GLYR1	84656	protein_coding	4864630	4897343	4814629	4847288	0.0189726	0.00887448	0.0512981	0.0154481	0.0135278	0.00716064	0.00629822	0.0034634	0.0512981
ENSG00000213701	5	5	SETP22		processed_pseudogene|pseudogene	96393062	96393062	97057358	97057358	0.0233504	0.0512911	0.000599117	0.00126277	0.000835527	0.00204831	0.00189667	0.00464063	0.0512911
ENSG00000008838	17	17	MED24	9862|9862|102466757	protein_coding	38176863	38217468	40020610	40061215	0.0170123	0.0162739	0.00726727	0.00596496	0.00575289	0.00487994	0.051289	0.0498475	0.051289
ENSG00000248774	4	4	RP11-798M19.3		antisense|lncRNA	174250845	174250845	173329694	173329694	0.0246171	0	0.0512576	0	0.016423	0	0.00921874	0	0.0512576
ENSG00000171794	10	10	UTF1	8433	protein_coding	135043778	135043778	133230217	133230217	0.00544929	0.000320285	0.0511716	0.00653508	0.0053324	0.00123519	0.00101037	0.000164352	0.0511716
ENSG00000163536	3	3	SERPINI1	5274	protein_coding	167453031	167540724	167735243	167822936	0.0511533	0.00225738	0.0489698	0.00081627	0.0366877	0.00125092	0.0202636	0.00084832	0.0511533
ENSG00000198363	8	8	ASPH	444	protein_coding	62438645	62627155	61526086	61714640	0.0149879	0.00344776	0.0511472	0.00460759	0.0125716	0.00278635	0.0107396	0.00247416	0.0511472
ENSG00000236016	6		RP1-3J17.3		antisense	86340080	86340080			0.022046	0	0.0511376	0	0.0257992	0	0.0116837	0	0.0511376
ENSG00000272507	10	10	RNU6-88P|U6		snRNA	12158378	12158378	12116379	12116379	0.00716089	0.000634306	0.0102362	0.000596548	0.0511357	0.000399442	0.00344219	0.000630745	0.0511357
ENSG00000226421	7	7	SLC25A5P5		processed_pseudogene|pseudogene	32511125	32511125	32471513	32471513	0.000654938	0.000544807	0.0511065	0.00409148	0.00062503	0.000700885	0.00392983	0.00583056	0.0511065
ENSG00000196355	4		AC021860.1		protein_coding	38666430	38666430			0.0480754	0	0.0511057	0	0.0296121	0	0.0146761	0	0.0511057
ENSG00000151465	10	10	CDC123	8872	protein_coding	12237964	12288053	12195965	12246054	0.004718	0.00296586	0.00490995	0.0022763	0.051098	0.00435989	0.00189652	0.000574888	0.051098
ENSG00000095015	5	5	MAP3K1	4214	protein_coding	56111401	56181780	56815549	56885953	0.0510952	0.00186837	0.0476337	0.00114604	0.0408973	0.00054605	0.0420143	0.000289487	0.0510952
ENSG00000109787	4	4	KLF3	51274	protein_coding	38665817	38665965	38664197	38664344	0.048084	0.000369981	0.0510845	0.000999743	0.0296751	0.00102885	0.0149969	0.00153325	0.0510845
ENSG00000138294	10		MSMB	4477	protein_coding	51549498	51549553			0.0309467	0	0.0474941	0	0.0510564	0	0.0279093	0	0.0510564
ENSG00000137776	15	15	SLTM	79811	protein_coding	59179206	59225852	58887007	58933679	0.011334	0.00268581	0.0510351	0.00228323	0.0129695	0.00109178	0.014636	0.000422845	0.0510351
ENSG00000114209	3	3	PDCD10	11235	protein_coding	167415743	167452727	167697955	167734939	0.0510281	0.000759056	0.0489404	0.0003719	0.0366372	0.000327328	0.0202303	0.000345134	0.0510281
ENSG00000155304	21	21	HSPA13	6782	protein_coding	15755458	15755805	14383146	14383484	0.0510085	0.00043382	0.0280355	0.000524338	0.0136287	0.000489454	0.0158177	0.000771192	0.0510085
ENSG00000174306	20	20	ZHX3	23051	protein_coding	39831036	39946312	41202396	41317731	0.0123169	0.00315337	0.0510048	0.0317842	0.0124907	0.00610486	0.0071293	0.0029398	0.0510048
ENSG00000260929	16		RP11-327F22.1		antisense	50776726	50776726			0.0226598	0	0.0306484	0	0.051003	0	0.00929419	0	0.051003
ENSG00000264947	16	16	hsa-mir-3181|MIR3181	100422972	miRNA	50776216	50776216	50742305	50742305	0.0226598	0	0.0306484	0	0.051003	0	0.00929419	0	0.051003
ENSG00000250541	4	4	RP11-302F12.10		antisense|lncRNA	25771888	25771888	25770266	25770266	0.0141574	0.0010381	0.00795913	0.00104484	0.0510022	0.00115345	0.0116523	0.000637027	0.0510022
ENSG00000137074	9	9	APTX	54840	protein_coding	32987760	33025166	32975901	33025130	0.03521	0.00709766	0.0509743	0.00897534	0.0277339	0.00356759	0.0166548	0.0023551	0.0509743
ENSG00000238544	16		snoU13		snoRNA	50386203	50386203			0.0197135	0	0.027696	0	0.0509651	0	0.00624316	0	0.0509651
ENSG00000168159	1	1	RNF187	149603	protein_coding	228674762	228680937	228487382	228488222	0.0509561	0.000224952	0.014892	0.00256342	0.0415103	0.00647159	0.0132977	0.0101163	0.0509561
ENSG00000103047	16	16	TANGO6	79613	protein_coding	68877507	69060478	68843531	69026575	0.0218694	0.015541	0.0108731	0.00586631	0.0509432	0.0372363	0.00434131	0.00314423	0.0509432
ENSG00000163576	3	3	EFHB	151651	protein_coding	19940316	19988517	19898824	19947025	0.0509325	0.00223632	0.019471	0.00214838	0.0131826	0.00186218	0.0100784	0.00127523	0.0509325
ENSG00000207547	7	7	MIR25	407014	miRNA	99691266	99691266	100093643	100093643	0.050914	0.00226514	0.00750192	0.00105966	0.0330887	0.000564527	0.014697	0.00556757	0.050914
ENSG00000207757	7	7	MIR93	407050	miRNA	99691470	99691470	100093847	100093847	0.050914	0.00226514	0.00750192	0.00105966	0.0330887	0.000564527	0.014697	0.00556757	0.050914
ENSG00000208036	7	7	MIR106B	406900	miRNA	99691697	99691697	100094074	100094074	0.050914	0.00226514	0.00750192	0.00105966	0.0330887	0.000564527	0.014697	0.00556757	0.050914
ENSG00000251894	21		RNU6-872P		snRNA	30115530	30115530			0.0508577	0	0.0320348	0	0.017315	0	0.0146039	0	0.0508577
ENSG00000115524	2	2	SF3B1	23451	protein_coding	198258075	198299815	197393351	197435079	0.0508458	0.00289263	0.0275128	0.000582913	0.0195391	0.0018726	0.0121134	0.000418326	0.0508458
ENSG00000019549	8	8	SNAI2	6591	protein_coding	49833988	49834299	48921429	48921740	0.0508277	0	0.0217324	0	0.0153559	0	0.00591633	0	0.0508277
ENSG00000202105	5		Y_RNA		misc_RNA	122846231	122846231			0.00475934	0	0.01126	0	0.0423597	0	0.0508224	0	0.0508224
ENSG00000047315	4	4	POLR2B	5431	protein_coding	57843888	57889657	56977722	57023491	0.0369008	0.00255945	0.0373242	0.00423565	0.0508174	0.00281012	0.0143271	0.00144653	0.0508174
ENSG00000251862	11	11	MIR1343	100616437	miRNA	34963384	34963384	34941837	34941837	0.0507809	0.0015724	0.0137014	0.00107011	0.004403	0.000217847	0.0078843	0.000491065	0.0507809
ENSG00000171813	10	10	PWWP2B	170394	protein_coding	134210672	134210702	132397168	132397200	0.0507509	0.00280685	0.00982414	0.000462501	0.00680752	0.000319673	0.00640848	0.000313033	0.0507509
ENSG00000249201	5	5	CTD-3080P12.3	101928857	antisense|lncRNA	1178661	1178720	1178546	1178605	0.0214425	0.00157396	0.0507067	0.000677618	0.0167885	0.000586461	0.00623618	0.000848674	0.0507067
ENSG00000156011	8	8	PSD3	23362	protein_coding	18541609	18942240	18683932	19084730	0.0506972	0.0122433	0.0182915	0.0125173	0.00880526	0.00477199	0.0061358	0.00485943	0.0506972
ENSG00000273341	7	7	RP5-899E9.1	101927243	lincRNA|lncRNA	77045990	77045990	77416673	77416673	0.0257387	0.000470596	0.0506916	0.000494457	0.0133757	0.000303106	0.0117994	0.000277711	0.0506916
ENSG00000163513	3	3	TGFBR2	7048	protein_coding	30647994	30648093	30606601	30681220	0.0506714	0.00285698	0.0420637	0.00408781	0.0298494	0.00168264	0.0165321	0.00114207	0.0506714
ENSG00000223565	10	10	RP11-344L13.1		processed_pseudogene|pseudogene	85495262	85495262	83735506	83735506	0.00155281	0.0016903	0.002033	0.00281646	0.047276	0.0506355	0.0019738	0.00307432	0.0506355
ENSG00000230121	10	10	RP11-385N23.1		antisense|lncRNA	7575169	7575169	7533207	7533207	0.0198555	0.000736878	0.0506272	0.00327099	0.0380575	0.000938934	0.00691869	0.000142335	0.0506272
ENSG00000186908	12	12	ZDHHC17	23390	protein_coding	77157368	77242018	76764103	76848238	0.0506205	0.00108038	0.0270638	0.00228374	0.0184449	0.0014374	0.00687972	0.000647301	0.0506205
ENSG00000165609	10	10	NUDT5	11164	protein_coding	12215812	12238143	12173813	12196144	0.00380564	0.00127538	0.00461509	0.00198875	0.0506142	0.00273035	0.00193026	0.00059389	0.0506142
ENSG00000143376	1	1	SNX27	81609	protein_coding	151584541	151634720	151612006	151675856	0.0505855	0.0474359	0.0074508	0.00205069	0.00723299	0.00172088	0.00385069	0.000920635	0.0505855
ENSG00000252118	10	10	RNU6ATAC39P		snRNA	12498482	12498482	12456483	12456483	0.00497311	0.00139869	0.00435722	0.00111038	0.0505704	0.000521117	0.00198091	0.000257436	0.0505704
ENSG00000243176	3	3	RP11-550I24.2		lncRNA|processed_transcript	156893012	157003949	157174201	157230279	0.0172816	0.00163021	0.0200581	0.00776561	0.00898631	0.00102949	0.0504859	0.000410571	0.0504859
ENSG00000251018	5	5	HMMR-AS1|RP11-80G7.1	101927813	antisense|lncRNA	162921040	162921064	163494034	163494058	0.0504541	0.000560324	0.01468	0.000166421	0.0317807	0.000408675	0.00731972	0.000335778	0.0504541
ENSG00000145348	4	4	TBCK	93627	protein_coding	107092397	107242652	106171240	106316683	0.0323606	0.00258013	0.0250737	0.00250249	0.0504385	0.00150122	0.0104354	0.000993673	0.0504385
ENSG00000132330	2	2	SCLY	51540	protein_coding	238969530	238999859	238060924	238091218	0.0504156	0.0406661	0.0104291	0.00426119	0.0044818	0.00224289	0.00290492	0.00115271	0.0504156
ENSG00000187908	10	10	DMBT1	1755	protein_coding	124320181	124320201	122560665	122635100	0.00978206	0.0117201	0.00631563	0.00535595	0.0050726	0.00466628	0.0503086	0.0020196	0.0503086
ENSG00000155324	5	5	GRAMD2B|GRAMD3	65983	protein_coding	125695824	125828630	126360132	126492938	0.0229487	0.00368561	0.0307593	0.0178216	0.0502251	0.0362182	0.0401129	0.00142227	0.0502251
ENSG00000138376	2	2	BARD1	580	protein_coding	215595234	215674428	214730508	214809683	0.0491174	0.00614223	0.0502223	0.0040727	0.0206112	0.00246709	0.0156184	0.0016419	0.0502223
ENSG00000252950	21	21	RNA5SP490		rRNA|rRNA_pseudogene	33935385	33935385	32563075	32563075	0.000721374	0.00159489	0.00243107	0.00500855	0.0265213	0.0501801	0.00136736	0.00344554	0.0501801
ENSG00000079101	18	18	CLUL1	27098	protein_coding	596988	641472	596988	641472	0.0299554	0.00666497	0.0501754	0.0312221	0.027011	0.00866701	0.0259691	0.0025456	0.0501754
ENSG00000129195	17	17	FAM64A|PIMREG	54478	protein_coding	6347735	6350815	6444441	6447495	0.0269942	0.00353962	0.0501733	0.00318555	0.018613	0.00101031	0.0106975	0.00108191	0.0501733
ENSG00000086061	9	9	DNAJA1	3301	protein_coding	33025209	33034258	33025273	33034260	0.0344626	0.00209231	0.0501658	0.00161672	0.0274373	0.000625616	0.01643	0.000634941	0.0501658
ENSG00000259905	15	15	PWRN1	791114|101928818|791114|101928840	lincRNA|lncRNA	24738284	24832744	24101827	24587597	0.00837694	0.0501572	0.00921013	0.0344128	0.00359399	0.0255834	0.00398209	0.0320913	0.0501572
ENSG00000140403	15	15	DNAJA4	55466	protein_coding	78556428	78571479	78264086	78279137	0.00318353	0.00259933	0.00796478	0.010577	0.0501461	0.0028572	0.00119896	0.00111022	0.0501461
ENSG00000257315	1	1	ZBED6	100381270	protein_coding	203765437	203765437	203795714	203795714	0.0501351	0.000727062	0.00788314	0.000645518	0.0217215	0.000507492	0.00773977	0.000661327	0.0501351
ENSG00000233308	3	3	OSTN-AS1	106480738	antisense|lncRNA	190952394	190952394	191229857	191234605	0.00741922	0.000483901	0.00952925	0.000470771	0.0234234	0.000430236	0.0501285	0.000796822	0.0501285
ENSG00000108387	17	17	SEPT4|SEPTIN4	5414	protein_coding	56604505	56618179	58527144	58544368	0.00877397	0.0115822	0.00543796	0.00448438	0.0089605	0.0164266	0.0253047	0.0501009	0.0501009
ENSG00000206633	2	2	SNORA80B	100302743	snoRNA	10586975	10586975	10446849	10446849	0.050056	0.000315225	0.0183735	0.000446848	0.0149932	0.00019964	0.00862982	0.000144023	0.050056
ENSG00000003393	2	2	ALS2	57679	protein_coding	202591275	202645912	201704806	201782112	0.00893316	0.0102054	0.0104175	0.0500295	0.00648369	0.00884166	0.00895878	0.0108279	0.0500295
ENSG00000152944	12	12	MED21	9412|9412|101928625	protein_coding	27175479	27199085	27022546	27046152	0.006602	0.00110829	0.0500226	0.00213964	0.00921914	0.00095849	0.00305416	0.000860309	0.0500226
ENSG00000120616	10	10	EPC1	80314	protein_coding	32561177	32667726	32272249	32378798	0.0189327	0.00141711	0.050019	0.00151785	0.0109002	0.000813721	0.00707168	0.000831058	0.050019
ENSG00000251887	5	5	RNU6-760P		snRNA	31832546	31832546	31832439	31832439	0.0499998	0.0019164	0.00381806	0.000805159	0.0040889	0.000611633	0.00166108	0.000476894	0.0499998
ENSG00000144566	3	3	RAB5A	5868	protein_coding	19988571	20017008	19947097	19975516	0.0499993	0.00121589	0.0193077	0.00197393	0.0126764	0.000857222	0.00994282	0.00095331	0.0499993
ENSG00000132671	20	20	SSTR4	6754	protein_coding	23016057	23016057	23035312	23035312	0.0291228	0.000337513	0.0499774	0.000345777	0.0202616	0.000483648	0.0134267	0.00021514	0.0499774
ENSG00000225401	1	1	TGIF2P1		processed_pseudogene|pseudogene	244558962	244558962	244395660	244395660	0.00270945	0.000271141	0.00127298	0.000384116	0.00253482	0.000242159	0.0499658	0.000215647	0.0499658
ENSG00000108599	17	17	AKAP10	11216	protein_coding	19835179	19881656	19931866	19978343	0.0499508	0.0140476	0.0402014	0.0179309	0.0114651	0.00378293	0.00517237	0.000908732	0.0499508
ENSG00000242154	7	7	RP4-778K6.3		antisense|lncRNA	104944724	104944724	105304277	105304277	0.0173197	0.00256343	0.0499505	0.00241193	0.0375174	0.000619385	0.00249498	0.000198007	0.0499505
ENSG00000244490	7	7	RWDD4P1		processed_pseudogene|pseudogene	104941969	104941969	105301522	105301522	0.0173197	0.00217247	0.0499505	0.00319606	0.0375174	0.000681827	0.00249498	0.000192922	0.0499505
ENSG00000137767	15	15	SQOR|SQRDL	58472	protein_coding	45923346	45974738	45631148	45682540	0.0186207	0.00927242	0.0196153	0.00492731	0.0499493	0.0373974	0.029936	0.0261054	0.0499493
ENSG00000212067	18		AP005227.1		miRNA	8227183	8227183			0.0499486	0	0.00310122	0	0.00164999	0	0.00156439	0	0.0499486
ENSG00000100065	22	22	CARD10	29775	protein_coding	37890583	37915549	37494576	37519542	0.0499347	0.00288764	0.0209122	0.00437723	0.00823625	0.00143782	0.00668448	0.000662694	0.0499347
ENSG00000163660	3	3	CCNL1	57018	protein_coding	156867422	156878549	157149633	157160760	0.0169817	0.00121764	0.0152022	0.00161096	0.00828923	0.000595738	0.0499305	0.000297966	0.0499305
ENSG00000137500	11	11	CCDC90B	60492	protein_coding	82978514	82997450	83267472	83286407	0.0499144	0.000813522	0.0363753	0.00102959	0.0321914	0.000619193	0.0205919	0.000536586	0.0499144
ENSG00000198125	22	22	MB	4151	protein_coding	36011760	36033998	35615713	35637951	0.0299615	0.00236556	0.0215617	0.00283265	0.0499063	0.0140816	0.0140002	0.0035933	0.0499063
ENSG00000105778	7	7	AVL9	23080	protein_coding	32535038	32620403	32495426	32580791	0.00389737	0.00118252	0.0499002	0.00295543	0.00507264	0.00125436	0.0100802	0.0037087	0.0499002
ENSG00000173714	17	17	WFIKKN2	124857	protein_coding	48912011	48912771	50834650	50835586	0.0498964	0.0007231	0.0482144	0.003268	0.017606	0.000721385	0.0087096	0.000328372	0.0498964
ENSG00000207451	1	1	RNU6-291P		snRNA	11286311	11286311	11226254	11226254	0.0498824	0.00023372	0.00368039	0.00098742	0.00306602	0.000294491	0.0011702	0.000112762	0.0498824
ENSG00000145495	5	5	MARCH6|MARCHF6	10299	protein_coding	10353815	10434041	10353695	10433929	0.0447807	0.00112857	0.0498658	0.00146118	0.0305271	0.000614064	0.0208125	0.000431732	0.0498658
ENSG00000207204	7	7	RNU6-393P		snRNA	98392447	98392447	98794824	98794824	0.049864	0.000211911	0.00817521	0.000434148	0.00481064	0.000222113	0.00756983	0.000562676	0.049864
ENSG00000135899	2	2	SP110	3431	protein_coding	231035631	231090444	230170915	230225729	0.0324466	0.0013449	0.049851	0.00329731	0.0192396	0.00213008	0.0163955	0.00239267	0.049851
ENSG00000244515	3	3	KRT18P34		processed_pseudogene|pseudogene	156881721	156881721	157163932	157163932	0.0167576	0.000853655	0.0147358	0.000951696	0.00815198	0.000380242	0.0498419	0.000170283	0.0498419
ENSG00000070669	7	7	ASNS	440	protein_coding	97484187	97501854	97854875	97872542	0.0498347	0.0018181	0.0095318	0.00236432	0.00303179	0.000998047	0.0027845	0.00090312	0.0498347
ENSG00000118596	12	12	SLC16A7	9194	protein_coding	59989848	60162840	59596029	59769059	0.0265304	0.00361104	0.049828	0.00511414	0.0210459	0.00225325	0.00998985	0.00121968	0.049828
ENSG00000249870	17	17	RP11-481C4.1		antisense|lncRNA	49119885	49119885	51042524	51042524	0.0498134	0.000108302	0.043383	0.00022573	0.0171881	0	0.00831602	0.000114679	0.0498134
ENSG00000241770	3	3	RP11-555M1.3		antisense|lncRNA	156881241	156881241	157163452	157163452	0.0164657	0.000561194	0.0144032	0.000618234	0.00803307	0.00026116	0.0497911	0.00011941	0.0497911
[truncated: 60,998 more rows]
