# Supplementary material for: Prioritisation of Candidate Genes Underpinning COVID-19 Host Genetic Traits Based on High-Resolution 3D Chromosomal Topology
Source: Front Genet. 2021 Oct 25;12:745672. doi: 10.3389/fgene.2021.745672 (PMC8573080; doi:10.3389/fgene.2021.745672)
Supplement: Supplementary file 7 [file Table5.XLSX]

## Sheet: A. GTEx
ENSG ID	Gene	kmeans cluster
ENSG00000157911	PEX10	A1
ENSG00000142606	MMEL1	A1
ENSG00000173171	MTX1	A1
ENSG00000237133	RASGRP3-AS1	A1
ENSG00000236107	SCN1A-AS1	A1
ENSG00000163818	LZTFL1	A1
ENSG00000173389	IQCF1	A1
ENSG00000251371	N/A	A1
ENSG00000228735	N/A	A1
ENSG00000246130	N/A	A1
ENSG00000254048	N/A	A1
ENSG00000181135	ZNF707	A1
ENSG00000181097	LINC02878	A1
ENSG00000258345	N/A	A1
ENSG00000260776	N/A	A1
ENSG00000261244	N/A	A1
ENSG00000242066	RN7SL214P	A1
ENSG00000185294	SPPL2C	A1
ENSG00000167671	UBXN6	A1
ENSG00000267011	N/A	A1
ENSG00000099338	CATSPERG	A1
ENSG00000105053	VRK3	A1
ENSG00000142528	ZNF473	A1
ENSG00000142530	FAM71E1	A1
ENSG00000142511	GPR32	A1
ENSG00000261341	N/A	A1
ENSG00000142513	ACP4	A1
ENSG00000268375	N/A	A1
ENSG00000180279	LINC01869	A1
ENSG00000174562	KLK15	A1
ENSG00000225555	N/A	A1
ENSG00000201028	RNU6-151P	A2
ENSG00000185499	MUC1	A2
ENSG00000154358	OBSCN	A2
ENSG00000115107	STEAP3	A2
ENSG00000163817	SLC6A20	A2
ENSG00000244119	PDCL3P4	A2
ENSG00000212305	RNU6-679P	A2
ENSG00000039139	DNAH5	A2
ENSG00000234753	FOXP4-AS1	A2
ENSG00000011426	ANLN	A2
ENSG00000201761	RNU6-336P	A2
ENSG00000181634	TNFSF15	A2
ENSG00000201444	RNU6-1082P	A2
ENSG00000175164	ABO	A2
ENSG00000166016	ABTB2	A2
ENSG00000258926	N/A	A2
ENSG00000259535	RPL21P12	A2
ENSG00000166912	MTMR10	A2
ENSG00000212526	RNU6-466P	A2
ENSG00000176358	TAC4	A2
ENSG00000248172	N/A	A2
ENSG00000265369	PCAT18	A2
ENSG00000267607	N/A	A2
ENSG00000131400	NAPSA	A2
ENSG00000086967	MYBPC2	A2
ENSG00000161671	EMC10	A2
ENSG00000221241	SNORD88A	A2
ENSG00000167748	KLK1	A2
ENSG00000267968	N/A	A2
ENSG00000159197	KCNE2	A2
ENSG00000205670	SMIM11A	A2
ENSG00000236830	CBR3-AS1	A2
ENSG00000182873	PRKCZ-AS1	A3
ENSG00000116151	MORN1	A3
ENSG00000163462	TRIM46	A3
ENSG00000143630	HCN3	A3
ENSG00000252396	RN7SKP195	A3
ENSG00000260589	STAM-AS1	A3
ENSG00000136738	STAM	A3
ENSG00000258199	N/A	A3
ENSG00000181852	RNF41	A3
ENSG00000135423	GLS2	A3
ENSG00000075035	WSCD2	A3
ENSG00000139405	RITA1	A3
ENSG00000126217	MCF2L	A3
ENSG00000250548	LINC01303	A3
ENSG00000205683	DPF3	A3
ENSG00000169926	KLF13	A3
ENSG00000271819	RNU6-94P	A3
ENSG00000050820	BCAR1	A3
ENSG00000135709	KIAA0513	A3
ENSG00000204650	LINC02210	A3
ENSG00000264589	MAPT-AS1	A3
ENSG00000250310	N/A	A3
ENSG00000182575	NXPH3	A3
ENSG00000235034	C19orf81	A3
ENSG00000170954	ZNF415	A3
ENSG00000133247	KMT5C	A3
ENSG00000231355	N/A	A3
ENSG00000142197	DOP1B	A3
ENSG00000134215	VAV3	A4
ENSG00000091128	LAMB4	A4
ENSG00000120913	PDLIM2	A4
ENSG00000253930	TNFRSF10A-AS1	A4
ENSG00000104689	TNFRSF10A	A4
ENSG00000246582	N/A	A4
ENSG00000204839	MROH6	A4
ENSG00000255050	N/A	A4
ENSG00000180900	SCRIB	A4
ENSG00000166224	SGPL1	A4
ENSG00000201208	N/A	A4
ENSG00000027075	PRKCH	A4
ENSG00000232774	N/A	A4
ENSG00000134160	TRPM1	A4
ENSG00000064195	DLX3	A4
ENSG00000205790	DPP9-AS1	A4
ENSG00000099337	KCNK6	A4
ENSG00000237945	LINC00649	A4
ENSG00000157870	PRXL2B	A5
ENSG00000231064	THBS3-AS1	A5
ENSG00000157152	SYN2	A5
ENSG00000176788	BASP1	A5
ENSG00000215196	BASP1-AS1	A5
ENSG00000187391	MAGI2	A5
ENSG00000064393	HIPK2	A5
ENSG00000147571	CRH	A5
ENSG00000122873	CISD1	A5
ENSG00000139579	NABP2	A5
ENSG00000235903	CPB2-AS1	A5
ENSG00000258777	HIF1A-AS1	A5
ENSG00000108953	YWHAE	A5
ENSG00000134504	KCTD1	A5
ENSG00000101489	CELF4	A5
ENSG00000213023	SYT3	A5
ENSG00000161681	SHANK1	A5
ENSG00000230489	VAV3-AS1	A6
ENSG00000162777	DENND2D	A6
ENSG00000143110	C1orf162	A6
ENSG00000215867	KRT18P57	A6
ENSG00000059377	TBXAS1	A6
ENSG00000104518	GSDMD	A6
ENSG00000106952	TNFSF8	A6
ENSG00000136869	TLR4	A6
ENSG00000103187	COTL1	A6
ENSG00000267121	FMNL1-DT	A6
ENSG00000184922	FMNL1	A6
ENSG00000105397	TYK2	A6
ENSG00000087086	FTL	A6
ENSG00000268581	SIGLEC18P	A6
ENSG00000129450	SIGLEC9	A6
ENSG00000168995	SIGLEC7	A6
ENSG00000267895	N/A	A6
ENSG00000162585	FAAP20	A7
ENSG00000234396	N/A	A6
ENSG00000157916	RER1	A6
ENSG00000223745	CCDC18-AS1	A6
ENSG00000163463	KRTCAP2	A6
ENSG00000169231	THBS3	A6
ENSG00000176444	CLK2	A6
ENSG00000018699	TTC27	A6
ENSG00000113594	LIFR	A6
ENSG00000137166	FOXP4	A6
ENSG00000120910	PPP3CC	A6
ENSG00000241852	C8orf58	A6
ENSG00000183309	ZNF623	A6
ENSG00000179950	PUF60	A6
ENSG00000165119	HNRNPK	A6
ENSG00000165124	SVEP1	A6
ENSG00000074319	TSG101	A6
ENSG00000257043	SRSF3P1	A6
ENSG00000121691	CAT	A6
ENSG00000139613	SMARCC2	A6
ENSG00000201579	RNU6-343P	A6
ENSG00000076108	BAZ2A	A6
ENSG00000123064	DDX54	A6
ENSG00000123200	ZC3H13	A6
ENSG00000068650	ATP11A	A6
ENSG00000198690	FAN1	A6
ENSG00000156958	GALK2	A6
ENSG00000153786	ZDHHC7	A6
ENSG00000120071	KANSL1	A6
ENSG00000214401	KANSL1-AS1	A6
ENSG00000249906	N/A	A6
ENSG00000121073	SLC35B1	A6
ENSG00000250751	N/A	A6
ENSG00000121104	FAM117A	A6
ENSG00000136504	KAT7	A6
ENSG00000204584	N/A	A6
ENSG00000173918	C1QTNF1	A6
ENSG00000167280	ENGASE	A6
ENSG00000167674	HDGFL2	A6
ENSG00000142002	DPP9	A6
ENSG00000130254	SAFB2	A6
ENSG00000160633	SAFB	A6
ENSG00000105552	BCAT2	A6
ENSG00000131408	NR1H2	A6
ENSG00000269392	N/A	A6
ENSG00000161677	JOSD2	A6
ENSG00000179922	ZNF784	A6
ENSG00000142166	IFNAR1	A6
ENSG00000243927	MRPS6	A6
ENSG00000198743	SLC5A3	A6
ENSG00000064886	CHI3L2	A8
ENSG00000116455	WDR77	A8
ENSG00000116459	ATP5PB	A8
ENSG00000169241	SLC50A1	A8
ENSG00000152689	RASGRP3	A8
ENSG00000119812	FAM98A	A8
ENSG00000120889	TNFRSF10B	A8
ENSG00000178966	RMI1	A8
ENSG00000136810	TXN	A8
ENSG00000151151	IPMK	A8
ENSG00000108064	TFAM	A8
ENSG00000179119	SPTY2D1	A8
ENSG00000184566	N/A	A8
ENSG00000135372	NAT10	A8
ENSG00000109861	CTSC	A8
ENSG00000089127	OAS1	A8
ENSG00000111331	OAS3	A8
ENSG00000132963	POMP	A8
ENSG00000100644	HIF1A	A8
ENSG00000023608	SNAPC1	A8
ENSG00000103194	USP10	A8
ENSG00000131401	NAPSB	A8
ENSG00000062822	POLD1	A8
ENSG00000167747	C19orf48	A8
ENSG00000159110	IFNAR2	A8

## Sheet: B. Blueprint
ENSG ID	Gene	kmeans cluster
ENSG00000027075	PRKCH	B1
ENSG00000064886	CHI3L2	B1
ENSG00000106952	TNFSF8	B1
ENSG00000134215	VAV3	B1
ENSG00000162777	DENND2D	B1
ENSG00000163818	LZTFL1	B1
ENSG00000169926	KLF13	B1
ENSG00000223745	CCDC18-AS1	B1
ENSG00000254048	N/A	B1
ENSG00000267121	FMNL1-DT	B1
ENSG00000011426	ANLN	B2
ENSG00000018699	TTC27	B2
ENSG00000103194	USP10	B2
ENSG00000105371	ICAM4	B2
ENSG00000108953	YWHAE	B2
ENSG00000120889	TNFRSF10B	B2
ENSG00000120910	PPP3CC	B2
ENSG00000121104	FAM117A	B2
ENSG00000131401	NAPSB	B2
ENSG00000136738	STAM	B2
ENSG00000165119	HNRNPK	B2
ENSG00000166912	MTMR10	B2
ENSG00000221241	SNORD88A	B2
ENSG00000064393	HIPK2	B3
ENSG00000087086	FTL	B3
ENSG00000089127	OAS1	B3
ENSG00000109861	CTSC	B3
ENSG00000116459	ATP5PB	B3
ENSG00000132963	POMP	B3
ENSG00000136810	TXN	B3
ENSG00000136869	TLR4	B3
ENSG00000142166	IFNAR1	B3
ENSG00000143110	C1orf162	B3
ENSG00000152689	RASGRP3	B3
ENSG00000153786	ZDHHC7	B3
ENSG00000157870	PRXL2B	B3
ENSG00000166224	SGPL1	B3
ENSG00000168995	SIGLEC7	B3
ENSG00000169241	SLC50A1	B3
ENSG00000198743	SLC5A3	B3
ENSG00000059377	TBXAS1	B4
ENSG00000076108	BAZ2A	B4
ENSG00000100644	HIF1A	B4
ENSG00000103187	COTL1	B4
ENSG00000104518	GSDMD	B4
ENSG00000105397	TYK2	B4
ENSG00000121691	CAT	B4
ENSG00000131408	NR1H2	B4
ENSG00000135709	KIAA0513	B4
ENSG00000159110	IFNAR2	B4
ENSG00000166016	ABTB2	B4
ENSG00000176788	BASP1	B4
ENSG00000184922	FMNL1	B4
ENSG00000232774	N/A	B4
ENSG00000258199	N/A	B4

## Sheet: C. GSEA Covid gene sets
Name: Name of gene set Size: Number of genes in the gene set after filtering out those genes not in the expression dataset ES: Enrichment score for the gene set (the degree to which this gene set is overrepresented at the top of the ranked list of genes) NES: Normalised enrichment score (the enrichment score for the gene set after it has been normalized across analyzed gene sets) NOM p-val: Nomin…
Name	Size	ES	NES	NOM p-val	FDR q-val	FWER p-val	Rank at max	Leading edge
MOCK_VS_SARS-COV-2_HUMAN_LUNGORGANOID_GSE148697_UP	457	0.74951	1.22044	0	0.003	0.003	7502	tags=40%, list=14%, signal=46%
HEALTHY-VS-COVID-19_SEVEREDISEASE_HUMAN_PBMCS-NKCELLS_GSE165461_UP	483	0.747174	1.21471	0	0.004	0.008	7036	tags=38%, list=13%, signal=43%
MOCK_V_SARS-COV-2_HUMAN_CALU3_GSE147507_UP	486	0.742148	1.20568	0	0.00433333	0.013	9747	tags=50%, list=18%, signal=60%
MOCK_V_SARS-COV-2_HUMAN_CALU-3_S2_12H_POLYA_GSE148729_UP	487	0.740574	1.205	0	0.00325	0.013	7732	tags=41%, list=14%, signal=47%
SARS-COV-2_MOCK_V_DMSO_HUMAN_ACE2-A549_GSE154613_UP	471	0.738403	1.19833	0	0.0036	0.017	7662	tags=44%, list=14%, signal=51%
UNTREATED_V_SARS-COV-2_MUTANT_HUMAN_NASALEPITHELIALCELLS_72HPI_GSE162131_UP	427	0.738367	1.19797	0	0.003	0.017	8292	tags=38%, list=15%, signal=44%
MOCK_V_SARS-COV-2_HUMAN_CALU-3_24H_TOTALRNA_GSE148729_UP	487	0.730282	1.18494	0	0.00585714	0.04	8002	tags=35%, list=15%, signal=41%
CONTROL-VS-SARS-COV-2_HUMAN_48HOURSPOSTINFECTION_ALVEOLARORGANOIDS_GSE152586_UP	453	0.723109	1.1786	0	0.008875	0.067	9627	tags=45%, list=18%, signal=54%
MOCK_V_SARS-COV-2_HUMAN_CALU-3_S1_24H_POLYA_GSE148729_UP	488	0.725121	1.17809	0.001	0.00811111	0.069	8002	tags=36%, list=15%, signal=42%
MOCK_V_SARS-COV-2_24H_HUMAN_LIVER-ORGANOID_GSE151803_UP	443	0.725038	1.17772	0	0.0073	0.069	8189	tags=40%, list=15%, signal=47%
HEALTHY-VS-COVID-19_MALE_LATESTAGEINFECTION_HUMAN_WHOLEBLOOD_GSE161731_DOWN	466	0.725071	1.17723	0	0.00690909	0.072	9992	tags=60%, list=18%, signal=73%
UNTREATED_V_SARS-COV-2_HUMAN_CALU-3_S1_4H_POLYA_GSE148729_UP	482	0.722848	1.17546	0	0.00741667	0.08	9903	tags=48%, list=18%, signal=58%
MOCK_V_SARS-COV-2_HUMAN_COLONORGANOIDS_GSE148696_UP	439	0.723273	1.17412	0.002	0.00746154	0.088	8308	tags=41%, list=15%, signal=48%
MOCK_V_SARS-COV-2_HUMAN_A549_SERIES5_GSE147507_UP	475	0.72157	1.174	0.003	0.007	0.089	9797	tags=52%, list=18%, signal=63%
HEALTHY_V_SARS-COV-2_HUMAN_LUNG_GSE147507_UP	472	0.721642	1.17328	0	0.00686667	0.093	7003	tags=31%, list=13%, signal=35%
HEALTHY-VS-COVID-19_FEMALE_LATESTAGEINFECTION_HUMAN_WHOLEBLOOD_GSE161731_DOWN	476	0.720093	1.17272	0.001	0.006875	0.1	8829	tags=47%, list=16%, signal=56%
HEALTHY-VS-COVID-19_MILDDISEASE_HUMAN_PBMCS-NKCELLS_GSE165461_UP	482	0.721709	1.17224	0.001	0.00700001	0.109	7732	tags=39%, list=14%, signal=46%
UNTREATED_V_SARS-COV-2_WILDTYPE_HUMAN_NASALEPITHELIALCELLS_72HPI_GSE162131_UP	457	0.723066	1.17183	0.002	0.00694445	0.114	10484	tags=55%, list=19%, signal=68%
UNTREATED_V_SARS-COV-2_HUMAN_INTESTINALORGANOID_24H_EXPANSION_GSE149312_UP	457	0.71713	1.16998	0.001	0.00736843	0.129	8454	tags=41%, list=16%, signal=49%
MOCK_V_SARS-COV-2_HUMAN_H1299_36H_POLYA_GSE148729_DOWN	469	0.716668	1.16671	0	0.00850001	0.155	9767	tags=43%, list=18%, signal=53%
MOCK_V_SARS-COV-2_HUMAN_SCLERA_GSE164073_UP	482	0.716494	1.16592	0.001	0.0084762	0.163	9670	tags=49%, list=18%, signal=60%
MOCK_V_SARS-COV-2_24H_HUMAN_HIPSC-CMS_GSE150392_UP	483	0.718735	1.16555	0.001	0.00831819	0.167	9490	tags=42%, list=17%, signal=50%
MOCK_V_SARS-COV-2_HUMAN_A549_SERIES2_GSE147507_UP	481	0.715553	1.16476	0.001	0.00839132	0.174	11785	tags=59%, list=22%, signal=75%
HEALTHY-VS-COVID-19_MALE_MIDDLESTAGEINFECTION_HUMAN_WHOLEBLOOD_GSE161731_DOWN	479	0.716988	1.1609	0.001	0.010625	0.229	10002	tags=57%, list=18%, signal=69%
UNTREATED_V_SARS-COV-2_HUMAN_INTESTINALORGANOID_60H_DIFFERENTIATION_GSE149312_DOWN	449	0.711118	1.15727	0.003	0.01216	0.269	11204	tags=53%, list=21%, signal=66%
UNTREATED_V_SARS-COV-2_HUMAN_CALU-3_S1_4H_POLYA_GSE148729_DOWN	475	0.713676	1.15499	0.002	0.0132692	0.3	9072	tags=44%, list=17%, signal=52%
MOCK_V_SARS-COV-2_HUMAN_CALU-3_S2_4H_POLYA_GSE148729_UP	472	0.710528	1.15425	0.002	0.0134445	0.309	9750	tags=50%, list=18%, signal=61%
MOCK_V_SARS-COV-2_HUMAN_LIMBUS_GSE164073_UP	484	0.70902	1.15352	0.003	0.0133215	0.317	10374	tags=49%, list=19%, signal=59%
HEALTHY-VS-COVID-19_MALE_EARLYSTAGEINFECTION_HUMAN_WHOLEBLOOD_GSE161731_DOWN	476	0.710679	1.15157	0.002	0.0145862	0.351	11937	tags=64%, list=22%, signal=81%
MOCK_V_SARS-COV-2_HUMAN_CACO2_4H_POLYA_GSE148729_DOWN	476	0.707932	1.15051	0.001	0.0151667	0.369	9563	tags=44%, list=18%, signal=53%
UNTREATED_V_SARS-COV-2_HUMAN_INTESTINALORGANOID_60H_DIFFERENTIATION_GSE149312_UP	449	0.708985	1.15043	0.006	0.0148065	0.373	10462	tags=39%, list=19%, signal=48%
UNTREATED_V_SARS-COV-2_HUMAN_CALU-3_4H_TOTALRNA_GSE148729_UP	477	0.708905	1.15029	0.005	0.0144688	0.374	12069	tags=56%, list=22%, signal=71%
HEALTHY-VS-COVID-19_FEMALE_MIDDLESTAGEINFECTION_HUMAN_WHOLEBLOOD_GSE161731_DOWN	481	0.710209	1.15008	0.001	0.0141212	0.375	10061	tags=50%, list=19%, signal=61%
UNTREATED_V_SARS-COV-2_HUMAN_INTESTINALORGANOID_60H_EXPANSION_GSE149312_DOWN	457	0.707173	1.14971	0.005	0.0140294	0.383	10926	tags=46%, list=20%, signal=57%
MOCK_VS_SARS-COV-2_HUMAN_24HPI_CHOROIDPLEXUSORGANOIDS_GSE157852_UP	443	0.707613	1.14939	0.012	0.0140571	0.395	10483	tags=52%, list=19%, signal=64%
MOCK_VS_SARS-COV-2_HUMAN_LUNGORGANOID_GSE148697_DOWN	427	0.710803	1.14927	0.003	0.01375	0.396	7486	tags=39%, list=14%, signal=45%
MOCK_V_SARS-COV-2_HUMAN_NHBE_GSE147507_UP	484	0.705113	1.14882	0.005	0.0136757	0.4	11201	tags=45%, list=21%, signal=57%
UNTREATED_V_SARS-COV-2_MUTANT_HUMAN_NASALEPITHELIALCELLS_8HPI_GSE162131_DOWN	447	0.707939	1.14855	0.003	0.013421	0.402	8890	tags=39%, list=16%, signal=46%
UNTREATED_V_SARS-COV-2_WILDTYPE_HUMAN_NASALEPITHELIALCELLS_24HPI_GSE162131_DOWN	454	0.707537	1.14796	0.006	0.0134872	0.406	10075	tags=44%, list=19%, signal=54%
MOCK_V_SARS-COV-2_HUMAN_CACO2_24H_POLYA_GSE148729_UP	479	0.70419	1.14319	0.009	0.0171499	0.5	10311	tags=51%, list=19%, signal=62%
MOCK_V_SARS-COV-2_HUMAN_CORNEA_GSE164073_DOWN	476	0.703092	1.14297	0.004	0.0170243	0.505	9888	tags=46%, list=18%, signal=56%
UNTREATED_V_SARS-COV-2_WILDTYPE_HUMAN_NASALEPITHELIALCELLS_8HPI_GSE162131_DOWN	449	0.701401	1.14284	0.012	0.0167618	0.507	7755	tags=36%, list=14%, signal=41%
UNTREATED_V_SARS-COV-2_HUMAN_CACO2_4H_POLYA_GSE148729_DOWN	475	0.701353	1.13926	0.01	0.0197674	0.576	8432	tags=40%, list=16%, signal=47%
HEALTHY-VS-COVID-19_MILDDISEASE_HUMAN_PBMCS-NKCELLS_GSE165461_DOWN	467	0.699709	1.1375	0.007	0.0210453	0.612	8563	tags=38%, list=16%, signal=45%
MOCK_V_SARS-COV-2_HUMAN_CALU-3_4H_TOTALRNA_GSE148729_DOWN	463	0.699898	1.13632	0.013	0.0215999	0.629	8254	tags=35%, list=15%, signal=41%
MOCK-VS-SARS-COV-2_HUMAN_LUNGAT2-CELLSORGANOIDS_GSE160435_UP	457	0.701495	1.13557	0.006	0.021826	0.64	10448	tags=41%, list=19%, signal=51%
MOCK_V_SARS-COV-2_HUMAN_NHBE_GSE147507_DOWN	471	0.698739	1.1352	0.011	0.0216594	0.644	10061	tags=48%, list=19%, signal=59%
MOCK_V_SARS-COV-2_HUMAN_CALU-3_S1_4H_POLYA_GSE148729_UP	472	0.696501	1.13493	0.014	0.021479	0.65	12154	tags=53%, list=22%, signal=68%
UNTREATED_V_SARS-COV-2_MUTANT_HUMAN_NASALEPITHELIALCELLS_24HPI_GSE162131_DOWN	457	0.697548	1.13287	0.009	0.0231019	0.696	9153	tags=40%, list=17%, signal=47%
MOCK_VS_SARS-COV-2_HUMAN_72HPI_CHOROIDPLEXUSORGANOIDS_GSE157852_UP	450	0.697165	1.13229	0.011	0.0233198	0.703	9360	tags=40%, list=17%, signal=48%
MOCK_V_SARS-COV-2_HUMAN_CACO2_4H_POLYA_GSE148729_UP	475	0.695827	1.12936	0.009	0.0261175	0.753	10466	tags=49%, list=19%, signal=61%
MOCK_V_SARS-COV-2_HUMAN_SCLERA_GSE164073_DOWN	479	0.695002	1.12895	0.007	0.0259421	0.756	9663	tags=42%, list=18%, signal=50%
UNTREATED_V_SARS-COV-2_HUMAN_CALU-3_4H_TOTALRNA_GSE148729_DOWN	471	0.694136	1.12845	0.009	0.0259243	0.762	8729	tags=35%, list=16%, signal=41%
UNTREATED_V_SARS-COV-2_HUMAN_H1299_4H_POLYA_GSE148729_DOWN	475	0.693177	1.12586	0.011	0.0282035	0.8	9477	tags=40%, list=17%, signal=48%
MOCK_VS_SARS-COV-2_HUMAN_24HPI_CHOROIDPLEXUSORGANOIDS_GSE157852_DOWN	427	0.69062	1.12296	0.012	0.031218	0.846	9087	tags=36%, list=17%, signal=42%
MOCK_V_SARS-COV-2_HUMAN_CALU-3_S1_24H_POLYA_GSE148729_DOWN	473	0.690446	1.11899	0.013	0.0369998	0.896	10666	tags=48%, list=20%, signal=60%
UNTREATED_V_SARS-COV-2_HUMAN_INTESTINALORGANOID_24H_EXPANSION_GSE149312_DOWN	460	0.690386	1.11824	0.016	0.0375787	0.903	10230	tags=41%, list=19%, signal=50%
SARS-COV-2_MOCK_V_DMSO_HUMAN_ORGANOIDS_GSE154613_UP	466	0.686815	1.11561	0.023	0.0412239	0.927	10268	tags=41%, list=19%, signal=51%
HEALTHY-VS-COVID-19_FEMALE_EARLYSTAGEINFECTION_HUMAN_WHOLEBLOOD_GSE161731_DOWN	478	0.689254	1.11556	0.019	0.040593	0.927	10317	tags=45%, list=19%, signal=55%
UNTREATED_V_SARS-COV-2_HUMAN_CACO2_4H_POLYA_GSE148729_UP	488	0.686382	1.11315	0.02	0.0444331	0.944	12010	tags=52%, list=22%, signal=66%
MOCK_V_SARS-COV-2_HUMAN_CORNEA_GSE164073_UP	481	0.682915	1.11226	0.019	0.0454587	0.948	11045	tags=49%, list=20%, signal=61%
MOCK_V_SARS-COV-2_HUMAN_H1299_36H_POLYA_GSE148729_UP	458	0.685569	1.11179	0.035	0.0455965	0.954	11163	tags=44%, list=21%, signal=55%
UNTREATED_V_SARS-COV-2_WILDTYPE_HUMAN_NASALEPITHELIALCELLS_8HPI_GSE162131_UP	457	0.681767	1.10974	0.036	0.0490156	0.968	8836	tags=34%, list=16%, signal=41%
UNTREATED_V_SARS-COV-2_MUTANT_HUMAN_NASALEPITHELIALCELLS_8HPI_GSE162131_UP	462	0.68236	1.10838	0.029	0.0507497	0.974	8836	tags=35%, list=16%, signal=41%
MOCK_V_SARS-COV-2_HUMAN_CALU-3_4H_TOTALRNA_GSE148729_UP	484	0.682567	1.10829	0.029	0.0501382	0.974	11030	tags=43%, list=20%, signal=54%
MOCK_V_SARS-COV-2_HUMAN_CALU-3_24H_TOTALRNA_GSE148729_DOWN	469	0.681482	1.10799	0.029	0.0499088	0.975	8365	tags=37%, list=15%, signal=44%
MOCK_V_SARS-COV-2_24H_HUMAN_HESC-PANCREAS_GSE151803_UP	448	0.68034	1.10701	0.044	0.0511192	0.979	10432	tags=37%, list=19%, signal=45%
MOCK_V_SARS-COV-2_HUMAN_H1299_4H_POLYA_GSE148729_DOWN	462	0.680861	1.10567	0.046	0.0530586	0.982	8736	tags=29%, list=16%, signal=35%
UNTREATED_V_SARS-COV-2_MUTANT_HUMAN_NASALEPITHELIALCELLS_24HPI_GSE162131_UP	419	0.680176	1.10509	0.048	0.053449	0.983	8458	tags=31%, list=16%, signal=37%
MOCK_V_SARS-COV-2_HUMAN_H1299_4H_POLYA_GSE148729_UP	473	0.678474	1.1047	0.028	0.0533426	0.984	10173	tags=41%, list=19%, signal=50%
UNTREATED_V_SARS-COV-2_WILDTYPE_HUMAN_NASALEPITHELIALCELLS_24HPI_GSE162131_UP	433	0.679103	1.10445	0.045	0.0533096	0.985	9887	tags=35%, list=18%, signal=42%
HEALTHY-VS-COVID-19_FEMALE_EARLYSTAGEINFECTION_HUMAN_WHOLEBLOOD_GSE161731_UP	482	0.676903	1.10078	0.034	0.060458	0.994	10329	tags=39%, list=19%, signal=47%
HEALTHY-VS-COVID-19_FEMALE_MIDDLESTAGEINFECTION_HUMAN_WHOLEBLOOD_GSE161731_UP	481	0.678134	1.10052	0.045	0.0601914	0.994	12263	tags=46%, list=23%, signal=59%
HEALTHY_V_SARS-COV-2_HUMAN_LUNG_GSE147507_DOWN	489	0.676717	1.09868	0.04	0.0636212	0.994	10768	tags=42%, list=20%, signal=52%
HEALTHY-VS-COVID-19_SEVEREDISEASE_HUMAN_PBMCS-NKCELLS_GSE165461_DOWN	465	0.675451	1.09834	0.032	0.0636129	0.995	11512	tags=46%, list=21%, signal=58%
MOCK_V_SARS-COV-2_HUMAN_CALU-3_S1_4H_POLYA_GSE148729_DOWN	474	0.673861	1.09588	0.039	0.068947	0.995	11338	tags=41%, list=21%, signal=51%
MOCK_VS_SARS-COV-2_HUMAN_72HPI_CHOROIDPLEXUSORGANOIDS_GSE157852_DOWN	423	0.675211	1.09573	0.055	0.0683373	0.995	11259	tags=46%, list=21%, signal=57%
UNTREATED_V_SARS-COV-2_HUMAN_INTESTINALORGANOID_60H_EXPANSION_GSE149312_UP	463	0.674826	1.09404	0.047	0.0715124	0.997	13227	tags=55%, list=24%, signal=72%
UNTREATED_V_SARS-COV-2_HUMAN_H1299_4H_POLYA_GSE148729_UP	479	0.671259	1.0935	0.049	0.0719996	0.998	10338	tags=40%, list=19%, signal=49%
CONTROL-VS-SARS-COV-2_HUMAN_48HOURSPOSTINFECTION_ALVEOLARORGANOIDS_GSE152586_DOWN	448	0.67147	1.09257	0.049	0.0734996	0.998	11778	tags=42%, list=22%, signal=53%
MOCK_V_SARS-COV-2_24H_HUMAN_LIVER-ORGANOID_GSE151803_DOWN	436	0.670573	1.09086	0.067	0.0771108	1	11108	tags=34%, list=20%, signal=43%
MOCK_V_SARS-COV-2_HUMAN_LIMBUS_GSE164073_DOWN	475	0.67074	1.09057	0.06	0.0770119	1	12302	tags=51%, list=23%, signal=65%
UNTREATED_V_SARS-COV-2_HUMAN_INTESTINALORGANOID_24H_DIFFERENTIATION_GSE149312_DOWN	453	0.666634	1.08657	0.069	0.0871323	1	8873	tags=37%, list=16%, signal=44%
HEALTHY-VS-COVID-19_FEMALE_LATESTAGEINFECTION_HUMAN_WHOLEBLOOD_GSE161731_UP	473	0.666766	1.08181	0.074	0.101226	1	12990	tags=51%, list=24%, signal=66%
MOCK_V_SARS-COV-2_HUMAN_CALU-3_S2_4H_POLYA_GSE148729_DOWN	475	0.664889	1.08034	0.068	0.104953	1	11230	tags=36%, list=21%, signal=46%
MOCK_V_SARS-COV-2_HUMAN_COLONORGANOIDS_GSE148696_DOWN	440	0.66201	1.07555	0.102	0.121198	1	11721	tags=41%, list=22%, signal=52%
MOCK_V_SARS-COV-2_HUMAN_A549_SERIES5_GSE147507_DOWN	485	0.657885	1.07143	0.102	0.135897	1	12654	tags=44%, list=23%, signal=57%
SARS-COV-2_MOCK_V_DMSO_HUMAN_ACE2-A549_GSE154613_DOWN	436	0.657962	1.06899	0.126	0.144602	1	12233	tags=43%, list=23%, signal=55%
NON-COVID-19-ARDS-VS-ARDS-DUETOCOVID-19_HUMAN_TRACHEALASPIRATE_GSE163426_DOWN	475	0.655604	1.06848	0.112	0.145112	1	12942	tags=48%, list=24%, signal=62%
UNTREATED_V_SARS-COV-2_WILDTYPE_HUMAN_NASALEPITHELIALCELLS_72HPI_GSE162131_DOWN	454	0.657054	1.06739	0.133	0.147933	1	12372	tags=37%, list=23%, signal=48%
MOCK_V_SARS-COV-2_HUMAN_CALU3_GSE147507_DOWN	471	0.651474	1.06209	0.143	0.16989	1	13313	tags=46%, list=25%, signal=61%
MOCK_V_SARS-COV-2_24H_HUMAN_HESC-PANCREAS_GSE151803_DOWN	438	0.656456	1.06172	0.163	0.169576	1	14256	tags=59%, list=26%, signal=80%
SARS-COV-2_MOCK_V_DMSO_HUMAN_ORGANOIDS_GSE154613_DOWN	426	0.651756	1.05615	0.189	0.194054	1	8068	tags=29%, list=15%, signal=34%
HEALTHY-VS-COVID-19_MALE_EARLYSTAGEINFECTION_HUMAN_WHOLEBLOOD_GSE161731_UP	476	0.649114	1.0559	0.149	0.193255	1	11073	tags=31%, list=20%, signal=39%
HEALTHY-VS-COVID-19_MALE_LATESTAGEINFECTION_HUMAN_WHOLEBLOOD_GSE161731_UP	469	0.647725	1.05448	0.176	0.198726	1	11048	tags=33%, list=20%, signal=41%
MOCK_V_SARS-COV-2_HUMAN_CALU-3_S2_12H_POLYA_GSE148729_DOWN	469	0.644339	1.04696	0.215	0.235646	1	12227	tags=43%, list=23%, signal=55%
UNTREATED_V_SARS-COV-2_HUMAN_INTESTINALORGANOID_24H_DIFFERENTIATION_GSE149312_UP	448	0.642823	1.04583	0.231	0.239588	1	14256	tags=50%, list=26%, signal=68%
UNTREATED_V_SARS-COV-2_MUTANT_HUMAN_NASALEPITHELIALCELLS_72HPI_GSE162131_DOWN	450	0.633717	1.0305	0.312	0.329398	1	12372	tags=35%, list=23%, signal=45%
MOCK_V_SARS-COV-2_HUMAN_A549_SERIES2_GSE147507_DOWN	484	0.632537	1.0295	0.294	0.332727	1	12455	tags=46%, list=23%, signal=59%
MOCK-VS-SARS-COV-2_HUMAN_LUNGAT2-CELLSORGANOIDS_GSE160435_DOWN	450	0.632497	1.02628	0.328	0.35007	1	12794	tags=42%, list=24%, signal=55%
HEALTHY-VS-COVID-19_MALE_MIDDLESTAGEINFECTION_HUMAN_WHOLEBLOOD_GSE161731_UP	478	0.629952	1.02479	0.349	0.355525	1	11132	tags=32%, list=20%, signal=40%
MOCK_V_SARS-COV-2_24H_HUMAN_HIPSC-CMS_GSE150392_DOWN	464	0.629762	1.02245	0.369	0.366902	1	12756	tags=44%, list=23%, signal=57%
CONTROL-VS-SARS-COV-2_HUMAN_LUNG_GSE150316_UP	389	0.627285	1.02203	0.35	0.366087	1	9466	tags=16%, list=17%, signal=19%
MOCK_V_SARS-COV-2_HUMAN_CACO2_24H_POLYA_GSE148729_DOWN	466	0.626841	1.01857	0.359	0.384481	1	12435	tags=43%, list=23%, signal=55%
NON-COVID-19-ARDS-VS-ARDS-DUETOCOVID-19_HUMAN_TRACHEALASPIRATE_GSE163426_UP	432	0.610617	0.989072	0.563	0.579772	1	14795	tags=39%, list=27%, signal=53%
CONTROL-VS-SARS-COV-2_HUMAN_LUNG_GSE150316_DOWN	405	0.590211	0.955543	0.756	0.772604	1	9479	tags=20%, list=17%, signal=24%
